# Supplementary material for: 1-(2-Methyl-5-nitro-1H-imidazol-1-yl)acetone
Source: Acta Crystallogr Sect E Struct Rep Online. 2013 Mar 16;69(Pt 4):o552. doi: 10.1107/S1600536813006569 (PMC3629604; doi:10.1107/S1600536813006569)
Supplement: Supplementary file 1 [file e-69-0o552-sup1.cif]

##############################################################################
#                                                                            #
# This CIF contains the data in a paper accepted for publication in          #
# Acta Crystallographica Section E. It conforms to the requirements of       #
# Notes for Authors for Acta Crystallographica Section E, and has been       #
# peer reviewed under the auspices of the IUCr Commission on Journals.       #
#                                                                            #
# Full details of the Crystallographic Information File format               #
# are given in the paper "The Crystallographic Information File (CIF):       #
# a New Standard Archive File for Crystallography" by S. R. Hall, F. H.      #
# Allen and I. D. Brown [Acta Cryst. (1991), A47, 655-685].                  #
#                                                                            #
# The current version of the core CIF dictionary is obtainable from          #
# ftp://ftp.iucr.org/pub/cif_core.dic.                                       #
#                                                                            #
# Software is freely available for graphical display of the structure(s)     #
# in this CIF. For information consult the CIF software page                 #
# http://www.iucr.org/resources/cif/software.                                #
#                                                                            #
# This file may be used for bona fide research purposes within the           #
# scientific community so long as proper attribution is given to the journal # 
# article from which it was obtained.                                        #
#                                                                            #
##############################################################################
data_global
_audit_creation_method     'form.cif (version 2.0)'
_journal_data_validation_number     ?
_journal_date_recd_electronic     2013-03-02
_journal_date_accepted     2013-03-07
_journal_name_full     'Acta Crystallographica, Section E'
_journal_year     2013
_journal_volume     69
_journal_issue      4
_journal_page_first     o552
_journal_page_last     o552
_journal_paper_category     QO
_journal_paper_doi     10.1107/S1600536813006569
_journal_coeditor_code     RZ5048
_publ_contact_author_name     'Yousuf, S. '
_publ_contact_author_address
;
      H.E.J. Research Institute of Chemistry,
      International Cenetr for Chemical and Biological Sciences,
      University of Karachi,
      Karachi 75270, Pakistan
;
_publ_contact_author_email     'dr.sammer.yousuf@gmail.com'
_publ_contact_author_fax     '+92-21 34819018-9'
_publ_contact_author_phone     '+92-21 34824924'
_publ_section_title
;
1-(2-Methyl-5-nitro-1<i>H</i>-imidazol-1-yl)acetone
;
loop_
    _publ_author_name
    _publ_author_footnote
    _publ_author_address
    'Sammer Yousuf' ?
;     H.E.J. Research Institute of Chemistry,
      International Center for Chemical and Biological Sciences,
      University of Karachi,
      Karachi 75270, Pakistan
;
    'Khalid M. Khan' ?
;     H.E.J. Research Institute of Chemistry,
      International Center for Chemical and Biological Sciences,
      University of Karachi,
      Karachi 75270, Pakistan
;
    'Frazana Naz' ?
;     H.E.J. Research Institute of Chemistry,
      International Center for Chemical and Biological Sciences,
      University of Karachi,
      Karachi 75270, Pakistan
;
    'Shahanaz Perveen' ?
;     PCSIR Laboratories Complex Karachi,
      Shahrah-e-Dr Salimuzzaman Siddiqui,
      Karachi 75280, Pakistan
;
    'Ghulam A. Miana' ?
;     Ripha Insititue of Pharmaceutical Sciences,
      Ripha International University,
      7th Avenue G-7/4 Islamambad,
      Pakistan
;
data_I
_audit_creation_method     SHELXL-97
_chemical_name_systematic
;
1-(2-Methyl-5-nitro-1<i>H</i>-imidazol-1-yl)acetone
;
_chemical_name_common     ?
_chemical_formula_moiety     'C7 H9 N3 O3'
_chemical_formula_sum     'C7 H9 N3 O3'
_chemical_formula_iupac     'C7 H9 N3 O3'
_chemical_formula_weight     183.17
_chemical_melting_point     ?
_symmetry_cell_setting     monoclinic
_symmetry_space_group_name_H-M     'P 21/n'
_symmetry_space_group_name_Hall     '-P 2yn'
loop_
    _symmetry_equiv_pos_as_xyz
    'x, y, z'
    '-x+1/2, y+1/2, -z+1/2'
    '-x, -y, -z'
    'x-1/2, -y-1/2, z-1/2'
_cell_length_a     4.7548(4)
_cell_length_b     12.3971(9)
_cell_length_c     14.8580(11)
_cell_angle_alpha     90.00
_cell_angle_beta     97.350(2)
_cell_angle_gamma     90.00
_cell_volume     868.62(12)
_cell_formula_units_Z     4
_cell_measurement_reflns_used     1790
_cell_measurement_theta_min     2.76
_cell_measurement_theta_max     26.65
_cell_measurement_temperature     273(2)
_exptl_crystal_description     Block
_exptl_crystal_colour     Colorless
_exptl_crystal_size_max     0.52
_exptl_crystal_size_mid     0.33
_exptl_crystal_size_min     0.24
_exptl_crystal_density_diffrn     1.401
_exptl_crystal_density_meas     ?
_exptl_crystal_density_method     'not measured'
_exptl_crystal_F_000     384
_exptl_absorpt_coefficient_mu     0.112
_exptl_absorpt_correction_type     multi-scan
_exptl_absorpt_process_details     '(SADABS; Bruker, 2000)'
_exptl_absorpt_correction_T_min     0.9442
_exptl_absorpt_correction_T_max     0.9737
_exptl_special_details
;
;
_diffrn_ambient_temperature     273(2)
_diffrn_radiation_type     MoK\a
_diffrn_radiation_wavelength     0.71073
_diffrn_radiation_source     'fine-focus sealed tube'
_diffrn_radiation_monochromator     graphite
_diffrn_measurement_device_type
;
Bruker SMART APEX CCD area-detector
;
_diffrn_measurement_method     '\w scan'
_diffrn_detector_area_resol_mean     ?
_diffrn_reflns_number     5030
_diffrn_reflns_av_R_equivalents     0.0185
_diffrn_reflns_av_sigmaI/netI     0.0184
_diffrn_reflns_theta_min     2.15
_diffrn_reflns_theta_max     25.50
_diffrn_reflns_theta_full     25.50
_diffrn_measured_fraction_theta_max     1.000
_diffrn_measured_fraction_theta_full     1.000
_diffrn_reflns_limit_h_min     -5
_diffrn_reflns_limit_h_max     5
_diffrn_reflns_limit_k_min     -14
_diffrn_reflns_limit_k_max     15
_diffrn_reflns_limit_l_min     -14
_diffrn_reflns_limit_l_max     17
_diffrn_standards_number     ?
_diffrn_standards_interval_count     ?
_diffrn_standards_interval_time     ?
_diffrn_standards_decay_%     ?
_refine_special_details
;
Refinement of <i>F</i>^2^ against ALL reflections. The weighted <i>R</i>-factor
<i>wR</i> and goodness of fit <i>S</i> are based on <i>F</i>^2^, conventional
<i>R</i>-factors <i>R</i> are based on <i>F</i>, with <i>F</i> set to zero for
negative <i>F</i>^2^. The threshold expression of <i>F</i>^2^ >
\s(<i>F</i>^2^) is used only for calculating <i>R</i>-factors(gt) <i>etc</i>.
and is not relevant to the choice of reflections for refinement.
<i>R</i>-factors based on <i>F</i>^2^ are statistically about twice as large
as those based on <i>F</i>, and <i>R</i>- factors based on ALL data will be
even larger.
;
_reflns_number_total     1614
_reflns_number_gt     1328
_reflns_threshold_expression     I>2\s(I)
_refine_ls_structure_factor_coef     Fsqd
_refine_ls_matrix_type     full
_refine_ls_R_factor_all     0.0508
_refine_ls_R_factor_gt     0.0414
_refine_ls_wR_factor_gt     0.1115
_refine_ls_wR_factor_ref     0.1215
_refine_ls_goodness_of_fit_ref     1.056
_refine_ls_restrained_S_all     1.056
_refine_ls_number_reflns     1614
_refine_ls_number_parameters     120
_refine_ls_number_restraints     0
_refine_ls_hydrogen_treatment     constr
_refine_ls_weighting_scheme     calc
_refine_ls_weighting_details
         'calc w=1/[\s^2^(Fo^2^)+(0.0591P)^2^+0.2124P] where P=(Fo^2^+2Fc^2^)/3'
_atom_sites_solution_hydrogens     geom
_atom_sites_solution_primary     direct
_atom_sites_solution_secondary     difmap
_refine_ls_shift/su_max     0.000
_refine_ls_shift/su_mean     0.000
_refine_diff_density_max     0.185
_refine_diff_density_min     -0.153
_refine_ls_extinction_method     none
_refine_ls_extinction_coef     ?
loop_
    _atom_type_symbol
    _atom_type_description
    _atom_type_scat_dispersion_real
    _atom_type_scat_dispersion_imag
    _atom_type_scat_source
    'C' 'C' 0.0033 0.0016
                         'International Tables Vol C Tables 4.2.6.8 and 6.1.1.4'
    'H' 'H' 0.0000 0.0000
                         'International Tables Vol C Tables 4.2.6.8 and 6.1.1.4'
    'N' 'N' 0.0061 0.0033
                         'International Tables Vol C Tables 4.2.6.8 and 6.1.1.4'
    'O' 'O' 0.0106 0.0060
                         'International Tables Vol C Tables 4.2.6.8 and 6.1.1.4'
_computing_data_collection     'SMART (Bruker, 2000)'
_computing_cell_refinement     'SAINT (Bruker, 2000)'
_computing_data_reduction     'SAINT (Bruker, 2000)'
_computing_structure_solution     'SHELXS97 (Sheldrick, 2008)'
_computing_structure_refinement     'SHELXL97 (Sheldrick, 2008)'
_computing_molecular_graphics     'SHELXTL (Sheldrick, 2008)'
_computing_publication_material
;
SHELXTL (Sheldrick, 2008), PARST (Nardelli, 1995) and PLATON
(Spek, 2009)
;
loop_
    _atom_site_type_symbol
    _atom_site_label
    _atom_site_fract_x
    _atom_site_fract_y
    _atom_site_fract_z
    _atom_site_U_iso_or_equiv
    _atom_site_adp_type
    _atom_site_calc_flag
    _atom_site_refinement_flags
    _atom_site_occupancy
    _atom_site_symmetry_multiplicity
    _atom_site_disorder_assembly
    _atom_site_disorder_group
    O O1 -0.1621(4) 0.29596(12) 0.33611(13) 0.0887(5) Uani d . 1 1 . .
    O O2 0.1562(3) 0.37418(11) 0.26792(12) 0.0791(5) Uani d . 1 1 . .
    O O3 -0.2465(3) 0.53369(11) 0.15962(9) 0.0622(4) Uani d . 1 1 . .
    N N1 -0.0008(3) 0.57463(11) 0.33181(9) 0.0424(4) Uani d . 1 1 . .
    N N2 -0.2805(3) 0.59824(13) 0.43940(10) 0.0574(4) Uani d . 1 1 . .
    N N3 -0.0337(3) 0.37691(12) 0.31638(12) 0.0589(4) Uani d . 1 1 . .
    C C1 -0.1098(3) 0.47575(13) 0.35252(12) 0.0464(4) Uani d . 1 1 . .
    C C2 -0.2784(4) 0.49243(16) 0.41793(12) 0.0554(5) Uani d . 1 1 . .
    H H2B -0.3781 0.4389 0.4442 0.067 Uiso calc R 1 1 . .
    C C3 -0.1137(4) 0.64611(14) 0.38648(11) 0.0485(4) Uani d . 1 1 . .
    C C4 -0.0467(5) 0.76284(16) 0.38973(15) 0.0728(6) Uani d . 1 1 . .
    H H4A -0.1214 0.7951 0.4404 0.109 Uiso calc R 1 1 . .
    H H4B -0.1305 0.7965 0.3346 0.109 Uiso calc R 1 1 . .
    H H4C 0.1552 0.7725 0.3963 0.109 Uiso calc R 1 1 . .
    C C5 0.1509(3) 0.60187(13) 0.25566(11) 0.0444(4) Uani d . 1 1 . .
    H H5A 0.3240 0.5598 0.2597 0.053 Uiso calc R 1 1 . .
    H H5B 0.2034 0.6775 0.2595 0.053 Uiso calc R 1 1 . .
    C C6 -0.0235(3) 0.58087(13) 0.16507(12) 0.0451(4) Uani d . 1 1 . .
    C C7 0.1011(4) 0.62131(17) 0.08469(13) 0.0653(5) Uani d . 1 1 . .
    H H7A -0.0270 0.6069 0.0307 0.098 Uiso calc R 1 1 . .
    H H7B 0.2783 0.5855 0.0810 0.098 Uiso calc R 1 1 . .
    H H7C 0.1326 0.6976 0.0905 0.098 Uiso calc R 1 1 . .
loop_
    _atom_site_aniso_label
    _atom_site_aniso_U_11
    _atom_site_aniso_U_22
    _atom_site_aniso_U_33
    _atom_site_aniso_U_12
    _atom_site_aniso_U_13
    _atom_site_aniso_U_23
    O1 0.1009(12) 0.0431(8) 0.1246(15) -0.0117(8) 0.0248(10) 0.0121(8)
    O2 0.0790(10) 0.0538(9) 0.1115(13) 0.0122(7) 0.0387(9) -0.0036(8)
    O3 0.0539(8) 0.0678(9) 0.0641(9) -0.0109(6) 0.0049(6) -0.0016(6)
    N1 0.0423(7) 0.0430(8) 0.0437(8) -0.0021(6) 0.0123(6) 0.0018(6)
    N2 0.0622(9) 0.0651(10) 0.0487(9) -0.0007(7) 0.0216(7) 0.0031(7)
    N3 0.0590(9) 0.0430(9) 0.0751(11) 0.0029(7) 0.0098(8) 0.0065(7)
    C1 0.0465(9) 0.0426(9) 0.0509(10) -0.0010(7) 0.0098(7) 0.0075(7)
    C2 0.0541(10) 0.0610(12) 0.0530(11) -0.0045(9) 0.0138(8) 0.0145(9)
    C3 0.0529(9) 0.0508(10) 0.0432(9) -0.0007(8) 0.0112(8) -0.0011(7)
    C4 0.0993(16) 0.0555(12) 0.0684(14) -0.0068(11) 0.0296(12) -0.0125(10)
    C5 0.0436(8) 0.0444(9) 0.0479(9) -0.0045(7) 0.0159(7) 0.0003(7)
    C6 0.0457(9) 0.0395(9) 0.0518(10) 0.0047(7) 0.0124(7) -0.0012(7)
    C7 0.0693(12) 0.0784(14) 0.0502(11) -0.0027(10) 0.0151(9) 0.0038(10)
_geom_special_details
;
All e.s.d.'s (except the e.s.d. in the dihedral angle between two l.s. planes)
are estimated using the full covariance matrix. The cell e.s.d.'s are taken
into account individually in the estimation of e.s.d.'s in distances, angles
and torsion angles; correlations between e.s.d.'s in cell parameters are only
used when they are defined by crystal symmetry. An approximate (isotropic)
treatment of cell e.s.d.'s is used for estimating e.s.d.'s involving l.s.
planes.
;
loop_
    _geom_bond_atom_site_label_1
    _geom_bond_atom_site_label_2
    _geom_bond_site_symmetry_2
    _geom_bond_distance
    _geom_bond_publ_flag
    O1 N3 . 1.230(2) ?
    O2 N3 . 1.225(2) ?
    O3 C6 . 1.205(2) ?
    N1 C3 . 1.358(2) ?
    N1 C1 . 1.381(2) ?
    N1 C5 . 1.457(2) ?
    N2 C3 . 1.326(2) ?
    N2 C2 . 1.350(3) ?
    N3 C1 . 1.404(2) ?
    C1 C2 . 1.352(2) ?
    C2 H2B . 0.9300 ?
    C3 C4 . 1.481(3) ?
    C4 H4A . 0.9600 ?
    C4 H4B . 0.9600 ?
    C4 H4C . 0.9600 ?
    C5 C6 . 1.510(2) ?
    C5 H5A . 0.9700 ?
    C5 H5B . 0.9700 ?
    C6 C7 . 1.486(3) ?
    C7 H7A . 0.9600 ?
    C7 H7B . 0.9600 ?
    C7 H7C . 0.9600 ?
loop_
    _geom_angle_atom_site_label_1
    _geom_angle_atom_site_label_2
    _geom_angle_atom_site_label_3
    _geom_angle_site_symmetry_1
    _geom_angle_site_symmetry_3
    _geom_angle
    _geom_angle_publ_flag
    C3 N1 C1 . . 104.93(14) ?
    C3 N1 C5 . . 125.87(14) ?
    C1 N1 C5 . . 128.02(14) ?
    C3 N2 C2 . . 105.74(15) ?
    O2 N3 O1 . . 122.92(17) ?
    O2 N3 C1 . . 119.63(15) ?
    O1 N3 C1 . . 117.45(17) ?
    C2 C1 N1 . . 107.35(15) ?
    C2 C1 N3 . . 127.87(16) ?
    N1 C1 N3 . . 124.56(15) ?
    N2 C2 C1 . . 109.97(15) ?
    N2 C2 H2B . . 125.0 ?
    C1 C2 H2B . . 125.0 ?
    N2 C3 N1 . . 112.01(16) ?
    N2 C3 C4 . . 124.07(16) ?
    N1 C3 C4 . . 123.86(16) ?
    C3 C4 H4A . . 109.5 ?
    C3 C4 H4B . . 109.5 ?
    H4A C4 H4B . . 109.5 ?
    C3 C4 H4C . . 109.5 ?
    H4A C4 H4C . . 109.5 ?
    H4B C4 H4C . . 109.5 ?
    N1 C5 C6 . . 112.47(13) ?
    N1 C5 H5A . . 109.1 ?
    C6 C5 H5A . . 109.1 ?
    N1 C5 H5B . . 109.1 ?
    C6 C5 H5B . . 109.1 ?
    H5A C5 H5B . . 107.8 ?
    O3 C6 C7 . . 123.21(16) ?
    O3 C6 C5 . . 121.44(15) ?
    C7 C6 C5 . . 115.35(14) ?
    C6 C7 H7A . . 109.5 ?
    C6 C7 H7B . . 109.5 ?
    H7A C7 H7B . . 109.5 ?
    C6 C7 H7C . . 109.5 ?
    H7A C7 H7C . . 109.5 ?
    H7B C7 H7C . . 109.5 ?
loop_
    _geom_torsion_atom_site_label_1
    _geom_torsion_atom_site_label_2
    _geom_torsion_atom_site_label_3
    _geom_torsion_atom_site_label_4
    _geom_torsion_site_symmetry_1
    _geom_torsion_site_symmetry_2
    _geom_torsion_site_symmetry_3
    _geom_torsion_site_symmetry_4
    _geom_torsion
    _geom_torsion_publ_flag
    C3 N1 C1 C2 . . . . -0.39(18) ?
    C5 N1 C1 C2 . . . . -168.41(15) ?
    C3 N1 C1 N3 . . . . -175.31(16) ?
    C5 N1 C1 N3 . . . . 16.7(3) ?
    O2 N3 C1 C2 . . . . -168.38(18) ?
    O1 N3 C1 C2 . . . . 11.0(3) ?
    O2 N3 C1 N1 . . . . 5.5(3) ?
    O1 N3 C1 N1 . . . . -175.14(16) ?
    C3 N2 C2 C1 . . . . 0.3(2) ?
    N1 C1 C2 N2 . . . . 0.1(2) ?
    N3 C1 C2 N2 . . . . 174.76(17) ?
    C2 N2 C3 N1 . . . . -0.6(2) ?
    C2 N2 C3 C4 . . . . -177.73(19) ?
    C1 N1 C3 N2 . . . . 0.60(18) ?
    C5 N1 C3 N2 . . . . 168.96(14) ?
    C1 N1 C3 C4 . . . . 177.77(18) ?
    C5 N1 C3 C4 . . . . -13.9(3) ?
    C3 N1 C5 C6 . . . . -106.10(18) ?
    C1 N1 C5 C6 . . . . 59.6(2) ?
    N1 C5 C6 O3 . . . . -9.0(2) ?
    N1 C5 C6 C7 . . . . 171.59(15) ?
loop_
    _geom_hbond_atom_site_label_D
    _geom_hbond_atom_site_label_H
    _geom_hbond_atom_site_label_A
    _geom_hbond_site_symmetry_A
    _geom_hbond_distance_DH
    _geom_hbond_distance_HA
    _geom_hbond_distance_DA
    _geom_hbond_angle_DHA
    _geom_hbond_publ_flag
    C2 H2B N2 3_466 0.9300 2.5600 3.361(2) 144.00 yes
    C5 H5B O2 2_555 0.9700 2.5700 3.527(2) 167.00 yes
    C7 H7B O3 1_655 0.9600 2.4900 3.340(2) 147.00 yes
_iucr_refine_instructions_details
;
TITL I in P2(1)/n
CELL 0.71073   4.7548  12.3971  14.8580  90.000  97.350  90.000
ZERR    4.00   0.0004   0.0009   0.0011   0.000   0.002   0.000
LATT  1
SYMM 0.5-X, 0.5+Y, 0.5-Z
SFAC C H N O
UNIT 28 36 12 12
TEMP 0
SIZE 0.52 0.33 0.24
OMIT -3 51
L.S. 20
BOND $H
CONF
ACTA
FMAP 2  1 60
PLAN 10
WGHT    0.059100    0.212400
FVAR       0.75187
O1    4   -0.162148    0.295957    0.336108    11.00000    0.10089    0.04313 =
         0.12464    0.01211    0.02481   -0.01168
O2    4    0.156180    0.374178    0.267919    11.00000    0.07900    0.05380 =
         0.11154   -0.00356    0.03868    0.01216
O3    4   -0.246458    0.533688    0.159620    11.00000    0.05387    0.06777 =
         0.06414   -0.00155    0.00485   -0.01085
N1    3   -0.000786    0.574633    0.331805    11.00000    0.04229    0.04298 =
         0.04374    0.00178    0.01225   -0.00213
N2    3   -0.280531    0.598238    0.439401    11.00000    0.06223    0.06511 =
         0.04871    0.00312    0.02163   -0.00066
N3    3   -0.033670    0.376908    0.316383    11.00000    0.05896    0.04298 =
         0.07510    0.00651    0.00982    0.00295
C1    1   -0.109785    0.475746    0.352516    11.00000    0.04651    0.04260 =
         0.05095    0.00748    0.00976   -0.00097
C2    1   -0.278366    0.492430    0.417928    11.00000    0.05414    0.06102 =
         0.05296    0.01451    0.01381   -0.00451
AFIX  43
H2B   2   -0.378075    0.438927    0.444235    11.00000   -1.20000
AFIX   0
C3    1   -0.113657    0.646105    0.386481    11.00000    0.05292    0.05075 =
         0.04323   -0.00112    0.01122   -0.00069
C4    1   -0.046691    0.762840    0.389729    11.00000    0.09929    0.05550 =
         0.06837   -0.01247    0.02956   -0.00679
AFIX 137
H4A   2   -0.121357    0.795123    0.440408    11.00000   -1.50000
H4B   2   -0.130535    0.796542    0.334569    11.00000   -1.50000
H4C   2    0.155220    0.772511    0.396316    11.00000   -1.50000
AFIX   0
C5    1    0.150895    0.601873    0.255659    11.00000    0.04359    0.04437 =
         0.04788    0.00027    0.01593   -0.00445
AFIX  23
H5A   2    0.323990    0.559758    0.259720    11.00000   -1.20000
H5B   2    0.203444    0.677492    0.259531    11.00000   -1.20000
AFIX   0
C6    1   -0.023452    0.580874    0.165067    11.00000    0.04568    0.03954 =
         0.05178   -0.00115    0.01238    0.00470
C7    1    0.101138    0.621310    0.084694    11.00000    0.06928    0.07844 =
         0.05018    0.00376    0.01505   -0.00274
AFIX 137
H7A   2   -0.026987    0.606932    0.030693    11.00000   -1.50000
H7B   2    0.278269    0.585491    0.080950    11.00000   -1.50000
H7C   2    0.132600    0.697623    0.090528    11.00000   -1.50000
HKLF 4
REM  A in P2(1)/n
REM R1 =  0.0414 for   1328 Fo > 4sig(Fo)  and  0.0508 for all   1614 data
REM    120 parameters refined using      0 restraints
END
WGHT      0.0591      0.2124
REM Highest difference peak  0.185,  deepest hole -0.153,  1-sigma level  0.034
Q1    1   0.2759  0.6583  0.1008  11.00000  0.05    0.18
Q2    1   0.0471  0.7925  0.3383  11.00000  0.05    0.18
Q3    1  -0.2652  0.7982  0.3865  11.00000  0.05    0.16
Q4    1   0.0396  0.7853  0.4644  11.00000  0.05    0.16
Q5    1  -0.1019  0.5097  0.1629  11.00000  0.05    0.12
Q6    1   0.1063  0.5676  0.0342  11.00000  0.05    0.12
Q7    1  -0.2979  0.4790  0.3465  11.00000  0.05    0.12
Q8    1  -0.0923  0.4678  0.4155  11.00000  0.05    0.12
Q9    1   0.1710  0.5505  0.0599  11.00000  0.05    0.10
Q10   1  -0.1009  0.5259  0.3238  11.00000  0.05    0.10
;
