# Supplementary material for: 1-(2-Methyl-5-nitro-1H-imidazol-1-yl)acetone
Source: Acta Crystallogr Sect E Struct Rep Online. 2013 Mar 16;69(Pt 4):o552. doi: 10.1107/S1600536813006569 (PMC3629604; doi:10.1107/S1600536813006569)
Supplement: Supplementary file 2 [file e-69-0o552-Isup2.hkl]

# 
# h,k,l, Fc-squared, Fo-squared, sigma(Fo-squared) and status flag 
# 
data_I
_shelx_title ' A in P2(1)/n' 
_shelx_refln_list_code          4 
_shelx_F_calc_maximum      135.83 
_exptl_crystal_F_000       384.00 
_reflns_d_resolution_high  0.8256 
 
loop_ 
 _symmetry_equiv_pos_as_xyz 
 'x, y, z' 
 '-x+1/2, y+1/2, -z+1/2' 
 '-x, -y, -z' 
 'x-1/2, -y-1/2, z-1/2' 
 
_cell_length_a     4.7548 
_cell_length_b    12.3971 
_cell_length_c    14.8580 
_cell_angle_alpha  90.000 
_cell_angle_beta   97.350 
_cell_angle_gamma  90.000 
 
_shelx_F_squared_multiplier     1.000 
 
loop_ 
 _refln_index_h 
 _refln_index_k 
 _refln_index_l 
 _refln_F_squared_calc 
 _refln_F_squared_meas 
 _refln_F_squared_sigma 
 _refln_observed_status 
   2   0   0       55.93       49.99      1.48 o 
   4   0   0       23.96       28.28      2.03 o 
   1   1   0     9810.16     9252.05     86.82 o 
   2   1   0       60.92       73.05      1.26 o 
   3   1   0       26.23       26.14      0.93 o 
   4   1   0       12.84       10.89      0.80 o 
   5   1   0        2.09        3.53      0.54 o 
   0   2   0     2683.51     2752.22     29.14 o 
   1   2   0       69.29       87.07      0.98 o 
   2   2   0      262.64      298.82      3.28 o 
   3   2   0      171.70      174.22      2.39 o 
   4   2   0      101.21       94.38      1.95 o 
   5   2   0        5.35        6.23      0.75 o 
   1   3   0     1287.82     1230.76      8.52 o 
   2   3   0       21.26       23.83      0.63 o 
   3   3   0      155.29      150.22      2.01 o 
   4   3   0        2.69        4.16      0.50 o 
   5   3   0        0.48        1.56      0.59 o 
   0   4   0     1819.87     1782.05     16.30 o 
   1   4   0      597.90      606.56      6.24 o 
   2   4   0      291.44      282.28      2.44 o 
   3   4   0      119.11      138.68      1.87 o 
   4   4   0       18.01       17.67      1.31 o 
   5   4   0       24.63       24.64      1.67 o 
   1   5   0     1351.87     1422.79     11.52 o 
   2   5   0       62.44       76.54      1.82 o 
   3   5   0      118.91      122.81      1.69 o 
   4   5   0       14.68       16.66      1.53 o 
   5   5   0       12.68       13.79      1.33 o 
   0   6   0      545.07      518.58      6.02 o 
   1   6   0      376.99      401.25      4.52 o 
   2   6   0      355.77      374.62      4.71 o 
   3   6   0       15.39       14.59      1.15 o 
   4   6   0       50.46       51.61      2.05 o 
   5   6   0       13.50       13.15      1.34 o 
   1   7   0       12.79       10.70      0.80 o 
   2   7   0        0.16        0.37      0.34 o 
   3   7   0       59.90       54.54      1.69 o 
   4   7   0        2.28        2.48      0.71 o 
   5   7   0       34.39       40.05      1.96 o 
   0   8   0      412.22      409.49      5.49 o 
   1   8   0      114.91       97.90      2.04 o 
   2   8   0        3.25        3.66      0.72 o 
   3   8   0        2.09        1.71      0.53 o 
   4   8   0       23.84       25.84      1.73 o 
   1   9   0       43.47       38.60      1.47 o 
   2   9   0       50.97       57.32      2.13 o 
   3   9   0       26.70       27.68      1.53 o 
   4   9   0       38.79       42.46      2.04 o 
   0  10   0      149.55      157.40      5.48 o 
   1  10   0        0.03       -0.16      0.36 o 
   2  10   0       45.02       37.98      1.53 o 
   3  10   0       73.18       72.41      2.15 o 
   4  10   0        0.81        0.77      0.90 o 
   1  11   0        0.00        0.27      0.46 o 
   2  11   0      127.27      116.96      2.63 o 
   3  11   0       17.49       18.44      1.32 o 
   0  12   0       25.07       29.93      2.65 o 
   1  12   0       20.79       18.51      1.11 o 
   2  12   0       16.35       14.76      1.15 o 
   3  12   0       21.55       18.56      1.34 o 
   1  13   0        1.40        1.85      0.76 o 
   2  13   0        9.66        6.97      0.85 o 
   0  14   0        3.02        5.40      1.40 o 
   1  14   0        0.06       -0.83      0.93 o 
   2  14   0       14.86       14.64      1.42 o 
  -5   0   1       36.55       42.83      2.18 o 
  -3   0   1       11.51       10.57      0.95 o 
  -1   0   1     4784.22     4811.02     60.66 o 
   1   0   1       53.23       60.67      1.27 o 
   3   0   1       26.28       34.79      1.49 o 
   5   0   1      131.07      143.86      4.11 o 
  -5   1   1        0.19        0.39      0.35 o 
  -4   1   1       90.54       88.04      1.93 o 
  -3   1   1       26.98       38.74      1.25 o 
  -2   1   1       98.40       98.37      2.41 o 
  -1   1   1        7.20        8.30      0.37 o 
   0   1   1     1948.82     1903.06     11.56 o 
   1   1   1      805.09      744.39      7.70 o 
   2   1   1        7.97        9.51      0.87 o 
   3   1   1      146.49      159.50      2.38 o 
   4   1   1       73.46       77.06      1.85 o 
   5   1   1        0.63        1.21      0.42 o 
  -5   2   1        2.21        2.05      0.54 o 
  -4   2   1        4.09        3.02      0.49 o 
  -3   2   1        9.06        8.48      0.59 o 
  -2   2   1        1.49        2.01      0.27 o 
  -1   2   1       15.41       12.83      0.53 o 
   0   2   1      672.72      647.14      4.50 o 
   1   2   1     1104.88     1170.91      6.81 o 
   2   2   1       24.37       30.97      0.73 o 
   3   2   1      176.75      165.65      2.18 o 
   4   2   1       28.09       28.80      1.02 o 
   5   2   1       37.33       41.14      1.58 o 
  -5   3   1       20.73       21.22      1.50 o 
  -4   3   1        5.97        3.54      0.45 o 
  -3   3   1       75.99       65.45      1.34 o 
  -2   3   1      218.63      206.24      2.60 o 
  -1   3   1        0.11       -0.28      0.19 o 
   0   3   1        0.23        1.08      0.14 o 
   1   3   1      752.26      812.41      5.28 o 
   2   3   1        9.59        6.72      0.39 o 
   3   3   1        0.17        0.26      0.22 o 
   4   3   1        0.02       -0.45      0.30 o 
   5   3   1        0.02       -0.64      0.42 o 
  -5   4   1       30.40       31.19      1.76 o 
  -4   4   1       85.04       88.61      2.51 o 
  -3   4   1        5.30        2.61      0.35 o 
  -2   4   1        4.95        5.56      0.29 o 
  -1   4   1     3330.87     3579.59     25.97 o 
   0   4   1     3982.16     4186.97     24.31 o 
   1   4   1      996.52     1037.67      6.63 o 
   2   4   1        3.20        2.07      0.24 o 
   3   4   1        1.34        1.22      0.28 o 
   4   4   1       45.03       43.05      1.81 o 
   5   4   1        2.97        4.08      0.82 o 
  -5   5   1       27.62       29.29      1.80 o 
  -4   5   1      150.25      142.64      3.38 o 
  -3   5   1      144.23      145.62      2.71 o 
  -2   5   1      512.62      566.91      5.96 o 
  -1   5   1     1612.69     1817.21     14.20 o 
   0   5   1        0.42        0.69      0.20 o 
   1   5   1        0.00        0.29      0.16 o 
   2   5   1      400.59      443.06      3.74 o 
   3   5   1       70.04       70.56      1.94 o 
   4   5   1        8.28        6.86      0.94 o 
   5   5   1       26.27       24.87      1.73 o 
  -5   6   1       29.44       32.13      1.86 o 
  -4   6   1      124.69      133.81      3.27 o 
  -3   6   1       33.41       29.83      2.96 o 
  -2   6   1      214.37      216.66      5.77 o 
  -1   6   1      242.79      253.16      3.32 o 
   0   6   1        1.69        0.00      0.20 o 
   1   6   1      169.68      181.26      1.90 o 
   2   6   1      125.67      122.04      2.19 o 
   3   6   1        6.60        8.27      0.94 o 
   4   6   1       53.96       53.26      2.08 o 
   5   6   1        0.42        1.23      0.54 o 
  -5   7   1        9.23       10.79      1.57 o 
  -4   7   1        2.28        3.37      0.81 o 
  -3   7   1        1.57        0.99      0.52 o 
  -2   7   1        5.77        3.71      0.60 o 
  -1   7   1      209.67      207.92      3.10 o 
   0   7   1       65.09       74.93      1.19 o 
   1   7   1      777.37      857.54      6.03 o 
   2   7   1       21.10       20.12      1.12 o 
   3   7   1       25.31       22.12      1.21 o 
   4   7   1        7.70        8.07      1.04 o 
   5   7   1        0.28        1.42      0.52 o 
  -4   8   1        2.29        2.96      0.79 o 
  -3   8   1       14.50       14.33      1.24 o 
  -2   8   1      196.45      196.89      3.75 o 
  -1   8   1       37.91       31.13      0.79 o 
   0   8   1        8.27       10.37      0.52 o 
   1   8   1      105.38      105.12      1.64 o 
   2   8   1        9.03       10.84      0.86 o 
   3   8   1        8.95        7.16      0.81 o 
   4   8   1        0.05       -0.32      0.52 o 
  -4   9   1       23.17       21.82      1.68 o 
  -3   9   1      114.73      119.29      3.38 o 
  -2   9   1      181.69      187.47      3.51 o 
  -1   9   1       94.27      100.65      2.29 o 
   0   9   1       26.39       25.24      0.96 o 
   1   9   1      224.17      236.39      3.26 o 
   2   9   1        3.36        5.03      0.67 o 
   3   9   1        0.01        0.02      0.41 o 
   4   9   1        0.03        0.25      0.68 o 
  -4  10   1        1.16        1.94      0.84 o 
  -3  10   1        1.08        1.20      0.52 o 
  -2  10   1       95.49      102.69      2.68 o 
  -1  10   1       19.07       15.57      1.09 o 
   0  10   1      477.69      476.27      5.70 o 
   1  10   1       18.20       18.66      1.27 o 
   2  10   1      131.81      132.24      3.52 o 
   3  10   1        5.32        6.41      0.85 o 
   4  10   1        4.69        6.95      1.02 o 
  -3  11   1        2.95        3.01      0.66 o 
  -2  11   1       36.95       31.86      1.63 o 
  -1  11   1       77.22       75.22      2.19 o 
   0  11   1       22.20       21.34      1.73 o 
   1  11   1      312.52      306.72      5.20 o 
   2  11   1       11.83       11.54      1.03 o 
   3  11   1       12.07       11.38      1.09 o 
  -3  12   1        4.42        6.63      0.84 o 
  -2  12   1        0.14       -0.19      0.43 o 
  -1  12   1        7.37        8.82      1.31 o 
   0  12   1        3.66        1.74      0.70 o 
   1  12   1        0.14       -0.18      0.35 o 
   2  12   1       34.14       33.72      1.48 o 
   3  12   1        0.48        0.78      0.45 o 
  -2  13   1        0.48        0.54      0.57 o 
  -1  13   1       17.34       24.03      1.57 o 
   0  13   1        0.03       -0.41      0.82 o 
   1  13   1       12.17       10.08      1.39 o 
   2  13   1        9.86       11.17      1.06 o 
  -2  14   1        3.12        2.74      0.93 o 
  -1  14   1        6.99        7.16      1.18 o 
   0  14   1       44.71       45.91      2.47 o 
   1  14   1        1.30        1.82      1.18 o 
   2  14   1        0.25        1.32      0.64 o 
  -4   0   2      122.55      141.40      3.53 o 
  -2   0   2      773.37      804.05     12.05 o 
   0   0   2     5221.42     4743.13     62.34 o 
   2   0   2     1872.18     1863.90     20.42 o 
   4   0   2       55.80       56.26      2.27 o 
  -5   1   2       50.07       48.24      1.45 o 
  -4   1   2        0.29       -0.03      0.30 o 
  -3   1   2      369.48      392.94      5.57 o 
  -2   1   2       22.09       25.95      2.08 o 
  -1   1   2      246.54      240.94      2.34 o 
   0   1   2      149.31      145.35      1.13 o 
   1   1   2     5499.42     5195.03     33.43 o 
   2   1   2       50.90       53.08      1.40 o 
   3   1   2       36.48       39.68      1.16 o 
   4   1   2        1.04        1.28      0.40 o 
   5   1   2        4.61        4.87      0.62 o 
  -5   2   2        0.44        0.02      0.74 o 
  -4   2   2        2.68        2.36      0.42 o 
  -3   2   2       28.25       19.18      0.78 o 
  -2   2   2      753.36      721.96      7.38 o 
  -1   2   2     1518.38     1468.28     17.56 o 
   0   2   2      112.53      102.75      1.47 o 
   1   2   2      400.36      378.31      2.82 o 
   2   2   2       11.43        5.28      0.38 o 
   3   2   2        0.71        0.31      0.23 o 
   4   2   2       14.25       16.00      0.86 o 
   5   2   2        2.60        2.81      0.52 o 
  -5   3   2        0.11        0.55      0.52 o 
  -4   3   2        9.07       13.05      1.09 o 
  -3   3   2       38.39       46.93      1.13 o 
  -2   3   2       15.78       12.26      0.85 o 
  -1   3   2       79.82       81.75      1.19 o 
   0   3   2     1146.41     1100.71      6.60 o 
   1   3   2     1078.96     1126.44      7.86 o 
   2   3   2      223.78      230.23      2.31 o 
   3   3   2       16.62       13.25      0.67 o 
   4   3   2        0.00        0.21      0.28 o 
   5   3   2        4.79        5.03      0.86 o 
  -5   4   2       23.79       29.32      1.68 o 
  -4   4   2        3.95        5.90      1.01 o 
  -3   4   2        1.51        0.18      0.18 o 
  -2   4   2       74.32       76.42      0.98 o 
  -1   4   2       83.65       85.36      1.53 o 
   0   4   2      734.46      722.83      4.69 o 
   1   4   2       11.42       10.30      0.43 o 
   2   4   2       56.28       57.67      0.97 o 
   3   4   2        4.26        5.74      0.48 o 
   4   4   2        0.21        0.63      0.39 o 
   5   4   2        0.22        1.67      0.57 o 
  -5   5   2        0.87       -0.30      0.50 o 
  -4   5   2       26.86       28.26      2.22 o 
  -3   5   2        4.21        4.85      0.84 o 
  -2   5   2      137.23      140.44      3.20 o 
  -1   5   2      491.42      526.64      5.18 o 
   0   5   2       45.89       47.45      0.81 o 
   1   5   2      154.66      165.38      1.79 o 
   2   5   2      579.90      583.91      4.65 o 
   3   5   2        1.20        0.48      0.26 o 
   4   5   2        0.96       -0.35      0.40 o 
   5   5   2       19.25       23.30      1.71 o 
  -5   6   2       34.64       37.96      1.87 o 
  -4   6   2        7.29        6.81      1.16 o 
  -3   6   2       19.39       16.85      1.39 o 
  -2   6   2      227.11      221.38      3.34 o 
  -1   6   2       34.34       35.27      1.13 o 
   0   6   2       64.44       66.87      1.05 o 
   1   6   2        0.02        1.46      0.31 o 
   2   6   2        0.07       -0.12      0.16 o 
   3   6   2      109.77      109.86      4.51 o 
   4   6   2        0.29        0.32      0.48 o 
   5   6   2        0.61        0.65      0.44 o 
  -5   7   2       10.41       13.22      1.34 o 
  -4   7   2        0.23        0.52      0.72 o 
  -3   7   2      140.35      129.86      2.88 o 
  -2   7   2      120.15      120.09      2.46 o 
  -1   7   2       68.22       84.55      1.85 o 
   0   7   2      424.70      492.70      3.87 o 
   1   7   2        0.11        0.37      0.22 o 
   2   7   2      270.00      285.08      3.04 o 
   3   7   2       17.01       16.92      1.30 o 
   4   7   2        7.61        9.44      1.66 o 
  -4   8   2      124.73      124.41      3.29 o 
  -3   8   2       38.23       36.22      1.64 o 
  -2   8   2       13.19       12.37      1.01 o 
  -1   8   2      447.43      459.36      6.43 o 
   0   8   2        0.11       -0.16      0.17 o 
   1   8   2       17.17       15.02      0.64 o 
   2   8   2       14.93       14.80      0.97 o 
   3   8   2        3.99        2.57      0.58 o 
   4   8   2        9.81       11.39      1.23 o 
  -4   9   2       35.40       35.10      1.89 o 
  -3   9   2       24.73       26.04      1.57 o 
  -2   9   2       63.41       68.03      2.07 o 
  -1   9   2        5.64        4.35      0.65 o 
   0   9   2       44.10       50.58      1.09 o 
   1   9   2      261.82      261.48      3.48 o 
   2   9   2        0.45        0.13      0.38 o 
   3   9   2       54.17       59.20      1.93 o 
   4   9   2        0.03       -0.29      0.56 o 
  -4  10   2        6.83        7.43      1.08 o 
  -3  10   2       14.54       16.56      1.39 o 
  -2  10   2       17.70       18.17      1.29 o 
  -1  10   2       57.79       49.38      2.17 o 
   0  10   2        6.68        7.18      0.55 o 
   1  10   2      279.56      288.24      5.18 o 
   2  10   2        0.63        0.65      0.46 o 
   3  10   2        7.30        6.18      0.83 o 
   4  10   2        4.48        5.10      0.89 o 
  -3  11   2       24.35       25.83      1.66 o 
  -2  11   2       11.87        9.83      1.11 o 
  -1  11   2       14.00       12.93      1.05 o 
   0  11   2      405.63      401.33      5.23 o 
   1  11   2       23.92       21.06      1.15 o 
   2  11   2        0.39        0.45      0.46 o 
   3  11   2       39.47       40.64      1.73 o 
  -3  12   2        0.68        1.49      0.44 o 
  -2  12   2       80.74       81.51      2.53 o 
  -1  12   2       65.19       56.75      2.02 o 
   0  12   2       43.96       40.19      2.18 o 
   1  12   2        2.37        1.52      0.55 o 
   2  12   2        1.52        2.93      0.61 o 
   3  12   2        8.99        9.61      1.01 o 
  -2  13   2        5.51        4.10      1.11 o 
  -1  13   2        0.19       -0.07      0.57 o 
   0  13   2        0.20       -0.03      0.52 o 
   1  13   2        0.02        0.51      0.85 o 
   2  13   2        2.80        3.82      0.64 o 
  -2  14   2        3.67        3.42      0.59 o 
  -1  14   2        3.37        2.81      0.82 o 
   0  14   2        0.02        1.74      0.68 o 
   1  14   2        2.85        3.16      0.82 o 
  -5   0   3        6.82        6.21      1.06 o 
  -3   0   3        1.49        2.07      0.78 o 
  -1   0   3       65.99       73.84      2.00 o 
   1   0   3    18449.95    17313.29    363.03 o 
   3   0   3       81.66       80.10      2.39 o 
   5   0   3        3.82        4.15      1.19 o 
  -5   1   3       22.83       22.95      1.10 o 
  -4   1   3       57.05       64.42      1.62 o 
  -3   1   3       10.14       11.56      0.96 o 
  -2   1   3      445.81      458.23      5.54 o 
  -1   1   3      322.02      314.30      6.01 o 
   0   1   3      548.58      501.62      3.24 o 
   1   1   3     3070.59     3011.09     19.29 o 
   2   1   3     1191.00     1223.92     12.62 o 
   3   1   3        1.44        0.68      0.28 o 
   4   1   3       46.67       46.60      1.47 o 
   5   1   3        0.15        0.54      0.38 o 
  -5   2   3        2.58        2.18      1.05 o 
  -4   2   3       34.92       31.03      1.14 o 
  -3   2   3      197.34      205.53      3.00 o 
  -2   2   3      115.88      110.52      1.75 o 
  -1   2   3      820.16      807.46      5.57 o 
   0   2   3     2996.06     3088.31     19.93 o 
   1   2   3      412.83      386.20      4.89 o 
   2   2   3        6.79        5.82      0.42 o 
   3   2   3       16.41       17.51      0.75 o 
   4   2   3       13.05       13.56      0.84 o 
   5   2   3        0.35        0.17      0.39 o 
  -5   3   3       60.08       64.22      2.28 o 
  -4   3   3       91.72       87.20      1.81 o 
  -3   3   3        1.01        0.81      0.30 o 
  -2   3   3      587.98      653.54      5.88 o 
  -1   3   3      157.40      176.49      1.76 o 
   0   3   3     1636.75     1597.47      9.34 o 
   1   3   3      156.82      167.98      1.75 o 
   2   3   3        2.54        0.56      0.21 o 
   3   3   3        0.43       -0.03      0.22 o 
   4   3   3        0.57        0.44      0.32 o 
   5   3   3        7.12        8.36      1.33 o 
  -5   4   3       67.25       61.25      2.30 o 
  -4   4   3        0.02        0.02      0.49 o 
  -3   4   3       13.65       11.52      0.56 o 
  -2   4   3       11.13       18.12      0.76 o 
  -1   4   3       41.89       42.84      0.79 o 
   0   4   3        0.28       -0.26      0.18 o 
   1   4   3      316.42      297.98      2.63 o 
   2   4   3       16.18       11.84      0.56 o 
   3   4   3        1.35        1.43      0.38 o 
   4   4   3       63.19       60.25      1.60 o 
   5   4   3        3.33        3.43      0.74 o 
  -5   5   3        5.21        4.24      0.84 o 
  -4   5   3       99.86       98.89      3.16 o 
  -3   5   3       68.52       66.47      2.26 o 
  -2   5   3        1.40        3.48      0.27 o 
  -1   5   3     1165.32     1206.96      8.39 o 
   0   5   3        0.55        1.36      0.22 o 
   1   5   3      120.98      126.89      1.59 o 
   2   5   3      144.33      127.90      1.80 o 
   3   5   3        8.41        9.57      0.61 o 
   4   5   3        1.75        1.11      0.55 o 
   5   5   3        5.83        7.80      1.02 o 
  -5   6   3       14.78       15.75      1.43 o 
  -4   6   3       23.21       23.04      1.81 o 
  -3   6   3       16.66       17.49      2.59 o 
  -2   6   3      260.87      278.34      3.79 o 
  -1   6   3        0.87        0.78      0.21 o 
   0   6   3     1453.37     1571.23      9.66 o 
   1   6   3        0.76        0.98      0.25 o 
   2   6   3      165.87      173.08      2.17 o 
   3   6   3        6.29        4.76      0.74 o 
   4   6   3        0.06        0.27      0.45 o 
   5   6   3        3.79        3.55      1.03 o 
  -5   7   3        2.92        3.60      0.70 o 
  -4   7   3        6.77        6.96      1.24 o 
  -3   7   3        1.23        1.44      0.50 o 
  -2   7   3        5.01        6.88      0.74 o 
  -1   7   3      553.64      588.35      4.21 o 
   0   7   3       24.78       29.15      0.89 o 
   1   7   3       28.47       29.64      0.83 o 
   2   7   3      110.83      106.21      1.66 o 
   3   7   3       39.82       39.47      1.72 o 
   4   7   3        1.03       -0.06      0.46 o 
  -4   8   3       14.66       18.53      1.83 o 
  -3   8   3       11.56        9.21      1.03 o 
  -2   8   3       82.95       75.43      2.17 o 
  -1   8   3       27.18       29.16      1.25 o 
   0   8   3        6.13        9.31      0.52 o 
   1   8   3      287.92      286.08      2.94 o 
   2   8   3        2.95        2.71      0.51 o 
   3   8   3        0.19       -0.49      0.33 o 
   4   8   3       15.28       16.64      1.49 o 
  -4   9   3        0.83        2.09      0.93 o 
  -3   9   3        8.70        7.98      1.47 o 
  -2   9   3        0.94        1.10      0.48 o 
  -1   9   3      161.42      155.57      2.98 o 
   0   9   3       42.29       35.95      0.95 o 
   1   9   3       99.00      102.61      1.68 o 
   2   9   3        0.89        0.57      0.41 o 
   3   9   3       25.85       28.42      1.50 o 
   4   9   3        3.15        3.38      0.89 o 
  -4  10   3        6.63        7.85      1.35 o 
  -3  10   3        3.53        4.80      0.88 o 
  -2  10   3       19.21       16.70      1.25 o 
  -1  10   3       43.88       41.03      2.08 o 
   0  10   3       26.56       26.00      0.88 o 
   1  10   3       29.24       32.66      1.61 o 
   2  10   3       15.13       13.07      1.04 o 
   3  10   3       43.18       40.71      1.67 o 
   4  10   3        0.00        0.60      0.52 o 
  -3  11   3        0.30       -0.03      0.55 o 
  -2  11   3        5.42        6.24      1.10 o 
  -1  11   3      124.54      110.50      2.63 o 
   0  11   3       10.41        8.29      0.87 o 
   1  11   3       50.44       54.79      1.66 o 
   2  11   3       14.54       13.74      1.12 o 
   3  11   3        4.09        3.85      0.69 o 
  -3  12   3        1.45        1.76      0.59 o 
  -2  12   3        8.63        8.28      0.98 o 
  -1  12   3       52.78       45.87      2.36 o 
   0  12   3       11.22       11.82      1.44 o 
   1  12   3       14.89       19.02      1.49 o 
   2  12   3       14.59       16.19      1.21 o 
   3  12   3        0.15        0.45      0.50 o 
  -2  13   3        0.69        1.09      0.51 o 
  -1  13   3       31.35       39.31      2.76 o 
   0  13   3       11.99       10.75      1.46 o 
   1  13   3        4.96        5.33      1.42 o 
   2  13   3        8.83       10.68      1.03 o 
  -1  14   3        2.72        5.49      1.04 o 
   0  14   3       26.48       36.36      2.21 o 
   1  14   3        0.00        0.66      1.29 o 
  -4   0   4        1.93        1.50      0.78 o 
  -2   0   4      514.64      544.92      9.07 o 
   0   0   4     5202.38     4983.75     62.64 o 
   2   0   4       26.09       23.94      1.90 o 
   4   0   4       61.83       59.11      2.40 o 
  -5   1   4       32.47       36.74      1.28 o 
  -4   1   4       31.29       30.86      1.29 o 
  -3   1   4      716.12      742.24      9.53 o 
  -2   1   4       83.14       80.92      1.48 o 
  -1   1   4      916.42      942.77      7.44 o 
   0   1   4     2252.67     2199.74     12.79 o 
   1   1   4     4177.60     4216.43     26.72 o 
   2   1   4       21.00       28.10      1.29 o 
   3   1   4       27.71       25.05      0.97 o 
   4   1   4        0.04        0.13      0.33 o 
   5   1   4        1.29        1.37      0.43 o 
  -5   2   4        1.06        1.44      0.56 o 
  -4   2   4       22.20       20.44      1.11 o 
  -3   2   4        0.11        0.17      0.28 o 
  -2   2   4       22.33       22.65      0.88 o 
  -1   2   4      101.43       70.50      0.97 o 
   0   2   4       47.74       46.94      0.72 o 
   1   2   4      124.89      124.41      1.49 o 
   2   2   4       80.39       60.46      1.17 o 
   3   2   4        5.63        5.01      0.50 o 
   4   2   4       21.89       15.57      0.91 o 
   5   2   4        0.01        0.91      0.41 o 
  -5   3   4       18.27       20.23      1.45 o 
  -4   3   4        6.77        7.75      0.66 o 
  -3   3   4       76.53       77.67      1.92 o 
  -2   3   4      204.16      227.65      3.18 o 
  -1   3   4       72.22       68.01      1.02 o 
   0   3   4      143.66      136.12      1.41 o 
   1   3   4      281.00      296.66      2.64 o 
   2   3   4       84.73       78.25      1.34 o 
   3   3   4       91.37       90.36      1.67 o 
   4   3   4       33.55       33.46      1.31 o 
   5   3   4       10.70       11.36      1.24 o 
  -5   4   4        3.24        2.86      0.90 o 
  -4   4   4       17.21       17.25      1.46 o 
  -3   4   4        0.14       -0.09      0.24 o 
  -2   4   4        1.23        1.25      0.30 o 
  -1   4   4       26.86       27.44      0.68 o 
   0   4   4     1562.90     1633.55      9.77 o 
   1   4   4      314.04      347.00      3.10 o 
   2   4   4      532.35      529.66      4.34 o 
   3   4   4       25.95       31.68      0.99 o 
   4   4   4        0.17        0.68      0.36 o 
   5   4   4        5.39        6.57      0.94 o 
  -5   5   4       19.98       20.88      1.82 o 
  -4   5   4        1.82        0.91      0.64 o 
  -3   5   4      127.54      124.46      3.11 o 
  -2   5   4       89.76      107.89      1.53 o 
  -1   5   4      382.08      410.07      3.57 o 
   0   5   4        5.46        5.38      0.37 o 
   1   5   4      163.56      165.26      1.93 o 
   2   5   4       44.72       43.28      1.06 o 
   3   5   4      244.72      244.62      2.92 o 
   4   5   4        0.41        0.33      0.49 o 
   5   5   4        0.02        0.42      0.73 o 
  -5   6   4        0.07       -0.13      0.64 o 
  -4   6   4       23.61       23.23      1.78 o 
  -3   6   4      288.96      281.35      5.81 o 
  -2   6   4      186.43      193.29      3.56 o 
  -1   6   4        2.17        5.14      0.38 o 
   0   6   4       45.80       56.78      1.02 o 
   1   6   4        6.87        5.68      0.43 o 
   2   6   4      213.94      218.31      2.58 o 
   3   6   4        2.90        4.57      0.75 o 
   4   6   4       45.34       47.08      3.15 o 
  -5   7   4        3.32        1.94      0.78 o 
  -4   7   4       27.02       27.73      1.98 o 
  -3   7   4        0.00        0.34      0.48 o 
  -2   7   4      101.30      110.09      2.34 o 
  -1   7   4      132.87      136.03      1.86 o 
   0   7   4        7.64       10.93      0.53 o 
   1   7   4       52.45       55.65      1.16 o 
   2   7   4        0.14        0.00      0.24 o 
   3   7   4       22.16       20.45      1.40 o 
   4   7   4        7.04        5.67      0.94 o 
  -4   8   4        2.77        1.78      0.84 o 
  -3   8   4       24.03       26.81      2.00 o 
  -2   8   4        2.70        2.40      0.68 o 
  -1   8   4       39.10       33.60      0.88 o 
   0   8   4       20.20       18.62      0.69 o 
   1   8   4        0.01        0.09      0.26 o 
   2   8   4       18.33       18.41      1.07 o 
   3   8   4        0.01       -0.20      0.44 o 
   4   8   4        6.33        8.10      1.05 o 
  -4   9   4        0.03       -0.42      0.64 o 
  -3   9   4       53.05       48.41      1.91 o 
  -2   9   4        5.07        3.88      0.66 o 
  -1   9   4      108.42      105.71      2.36 o 
   0   9   4       34.25       35.42      0.96 o 
   1   9   4        4.81        3.42      0.45 o 
   2   9   4       38.48       38.90      1.45 o 
   3   9   4        1.62        0.23      0.49 o 
   4   9   4        0.31       -0.42      0.88 o 
  -4  10   4        0.02        0.50      0.68 o 
  -3  10   4       24.85       24.47      1.56 o 
  -2  10   4       21.47       21.57      1.34 o 
  -1  10   4        1.40        1.32      0.45 o 
   0  10   4       21.08       16.82      0.76 o 
   1  10   4      136.46      134.13      2.52 o 
   2  10   4       11.41       10.05      0.94 o 
   3  10   4       19.43       21.99      1.64 o 
  -3  11   4       12.51       12.70      1.21 o 
  -2  11   4       48.28       49.44      1.93 o 
  -1  11   4        0.06        0.00      0.43 o 
   0  11   4       98.22       95.25      2.42 o 
   1  11   4       13.39       14.36      1.11 o 
   2  11   4       24.01       24.83      1.35 o 
   3  11   4        8.63        9.44      0.97 o 
  -3  12   4        0.27        1.95      0.51 o 
  -2  12   4        2.17        1.91      0.55 o 
  -1  12   4        0.12        0.26      0.43 o 
   0  12   4        4.59        4.07      0.98 o 
   1  12   4       10.57        9.97      0.91 o 
   2  12   4       18.48       19.28      1.29 o 
   3  12   4        6.01        5.66      0.82 o 
  -2  13   4        6.30        6.26      0.87 o 
  -1  13   4        0.74        0.28      0.65 o 
   0  13   4        0.14       -0.31      0.50 o 
   1  13   4        6.17        4.58      0.99 o 
   2  13   4        2.08        3.19      0.60 o 
  -1  14   4        0.43       -0.89      1.13 o 
   0  14   4       11.81       11.64      1.52 o 
   1  14   4        8.57       13.11      1.60 o 
  -5   0   5       59.30       61.05      2.50 o 
  -3   0   5      581.24      612.30     10.90 o 
  -1   0   5     1526.36     1690.50     22.39 o 
   1   0   5     3950.17     4010.05     36.30 o 
   3   0   5       82.54       79.90      2.51 o 
   5   0   5        4.14        4.08      0.99 o 
  -5   1   5        0.52       -0.58      0.54 o 
  -4   1   5        0.35        0.28      0.41 o 
  -3   1   5       18.53       16.99      0.84 o 
  -2   1   5      459.44      547.34      5.16 o 
  -1   1   5      378.44      429.54      5.11 o 
   0   1   5       22.65       21.71      0.65 o 
   1   1   5      440.68      483.27      4.25 o 
   2   1   5     2028.73     2075.72     23.36 o 
   3   1   5      162.08      154.65      2.55 o 
   4   1   5        6.72        7.14      0.76 o 
   5   1   5        6.51        6.15      0.69 o 
  -5   2   5        0.76        0.73      0.90 o 
  -4   2   5        0.54        0.17      0.34 o 
  -3   2   5        1.43        0.78      0.32 o 
  -2   2   5        0.16        0.12      0.20 o 
  -1   2   5       94.26       83.74      1.55 o 
   0   2   5       82.35       86.74      1.07 o 
   1   2   5      223.96      215.17      2.45 o 
   2   2   5      559.06      533.59      4.43 o 
   3   2   5        4.21        2.99      0.42 o 
   4   2   5       83.19       83.29      1.86 o 
   5   2   5        3.81        3.84      0.58 o 
  -5   3   5       26.28       26.36      1.88 o 
  -4   3   5       35.60       36.55      1.37 o 
  -3   3   5        2.57        3.81      0.57 o 
  -2   3   5      395.71      449.02      4.50 o 
  -1   3   5       48.06       59.62      0.98 o 
   0   3   5     1114.51     1164.97      7.24 o 
   1   3   5      311.08      308.02      2.81 o 
   2   3   5       17.30       10.88      0.60 o 
   3   3   5       43.07       41.64      1.17 o 
   4   3   5        3.19        2.86      0.50 o 
   5   3   5       26.55       27.27      1.79 o 
  -5   4   5       13.71       14.46      2.64 o 
  -4   4   5       68.44       65.20      2.44 o 
  -3   4   5       19.79       18.86      1.23 o 
  -2   4   5      132.31      145.63      1.90 o 
  -1   4   5      420.07      427.87      3.62 o 
   0   4   5      479.97      530.25      3.90 o 
   1   4   5      307.03      280.22      2.70 o 
   2   4   5        2.62        5.62      0.60 o 
   3   4   5       99.33       90.62      1.73 o 
   4   4   5       81.25       80.53      2.18 o 
   5   4   5        1.73        1.03      0.63 o 
  -5   5   5       15.30       15.76      1.68 o 
  -4   5   5        2.72        2.10      0.98 o 
  -3   5   5      287.96      305.86      5.23 o 
  -2   5   5       29.84       22.37      0.96 o 
  -1   5   5       37.75       41.56      0.93 o 
   0   5   5      218.99      226.33      2.24 o 
   1   5   5       20.99       14.17      0.61 o 
   2   5   5       18.55       21.15      0.86 o 
   3   5   5       21.68       24.85      1.11 o 
   4   5   5        2.59        1.61      0.53 o 
  -5   6   5        0.97        0.51      0.62 o 
  -4   6   5      217.48      229.16      5.03 o 
  -3   6   5       18.84       20.11      1.93 o 
  -2   6   5        4.66        6.10      0.46 o 
  -1   6   5       34.36       42.66      0.98 o 
   0   6   5        6.00        4.67      0.39 o 
   1   6   5       19.12       15.92      0.78 o 
   2   6   5       37.00       37.93      1.06 o 
   3   6   5        0.31        0.66      0.36 o 
   4   6   5        5.98        4.39      0.78 o 
  -5   7   5        0.27       -0.72      0.53 o 
  -4   7   5        0.08       -0.15      1.09 o 
  -3   7   5       44.34       47.35      3.37 o 
  -2   7   5        0.99        0.73      0.41 o 
  -1   7   5        8.96       12.73      0.63 o 
   0   7   5       72.30       67.03      1.22 o 
   1   7   5       44.19       44.14      1.07 o 
   2   7   5       41.13       38.09      1.07 o 
   3   7   5        5.24        6.55      0.90 o 
   4   7   5        0.24        0.37      0.46 o 
  -4   8   5        1.40        0.43      0.75 o 
  -3   8   5       78.79       79.00      2.27 o 
  -2   8   5      291.15      265.35      3.99 o 
  -1   8   5        4.45        5.31      0.47 o 
   0   8   5      180.25      173.42      2.37 o 
   1   8   5        7.55        8.16      0.74 o 
   2   8   5      139.90      140.82      2.67 o 
   3   8   5       15.93       16.19      1.37 o 
   4   8   5        0.01        0.15      0.41 o 
  -4   9   5        1.59        1.19      1.24 o 
  -3   9   5      189.27      176.58      4.26 o 
  -2   9   5       31.53       26.11      1.28 o 
  -1   9   5       24.35       20.99      1.10 o 
   0   9   5       78.44       69.11      1.36 o 
   1   9   5       45.00       42.02      1.15 o 
   2   9   5      129.57      130.22      2.66 o 
   3   9   5       11.64       12.12      1.22 o 
   4   9   5       15.84       19.60      1.64 o 
  -4  10   5        1.48        2.56      0.77 o 
  -3  10   5       45.17       45.80      1.92 o 
  -2  10   5      225.90      203.08      4.03 o 
  -1  10   5       34.40       30.24      1.34 o 
   0  10   5       66.39       57.69      2.01 o 
   1  10   5       17.84       17.34      1.03 o 
   2  10   5       94.28       96.65      2.37 o 
   3  10   5        0.54        0.78      0.76 o 
  -3  11   5        1.98        2.00      0.62 o 
  -2  11   5        4.03        6.37      0.86 o 
  -1  11   5      133.52      120.46      2.79 o 
   0  11   5       41.82       41.06      1.59 o 
   1  11   5      114.72      114.45      2.44 o 
   2  11   5        0.06       -0.35      0.43 o 
   3  11   5        1.05        0.87      0.42 o 
  -3  12   5        1.95        2.67      0.62 o 
  -2  12   5        0.18        1.07      0.47 o 
  -1  12   5        3.61        3.01      0.71 o 
   0  12   5       92.50       87.13      3.21 o 
   1  12   5      140.24      139.40      3.50 o 
   2  12   5        2.77        3.69      0.69 o 
  -2  13   5       13.63       13.02      1.21 o 
  -1  13   5        0.02        0.14      0.59 o 
   0  13   5       15.82       15.49      1.64 o 
   1  13   5        6.24        6.74      1.15 o 
   2  13   5        4.22        4.35      0.70 o 
  -1  14   5        3.41        3.68      0.88 o 
   0  14   5        0.10        0.90      1.12 o 
   1  14   5        2.49        1.99      0.75 o 
  -4   0   6      290.58      279.85      6.84 o 
  -2   0   6        2.21        3.90      0.43 o 
   0   0   6       14.00       12.70      1.20 o 
   2   0   6     1471.90     1489.87     15.69 o 
   4   0   6       72.58       68.68      2.74 o 
  -5   1   6      141.04      138.00      3.04 o 
  -4   1   6        7.94        6.80      0.76 o 
  -3   1   6       24.40       25.35      0.98 o 
  -2   1   6       26.85       18.17      0.68 o 
  -1   1   6      543.46      587.89      8.20 o 
   0   1   6      319.06      322.55      3.99 o 
   1   1   6      534.56      531.20      4.73 o 
   2   1   6      186.05      190.92      2.66 o 
   3   1   6      282.09      262.78      3.56 o 
   4   1   6        1.11        0.52      0.42 o 
   5   1   6        3.67        3.31      0.53 o 
  -5   2   6        1.12        1.07      0.67 o 
  -4   2   6       40.72       41.12      1.43 o 
  -3   2   6       15.03       16.77      0.86 o 
  -2   2   6      298.29      351.23      3.77 o 
  -1   2   6      133.60      163.17      1.67 o 
   0   2   6      226.86      229.86      2.07 o 
   1   2   6      195.67      189.23      2.36 o 
   2   2   6      182.36      174.22      3.89 o 
   3   2   6        5.16        4.90      0.53 o 
   4   2   6        6.97        7.61      0.72 o 
   5   2   6        0.04        0.45      0.36 o 
  -5   3   6       13.40       13.61      1.50 o 
  -4   3   6       16.21       17.51      1.05 o 
  -3   3   6       99.62       81.06      2.14 o 
  -2   3   6      227.18      249.13      3.04 o 
  -1   3   6      485.02      533.66      5.57 o 
   0   3   6       93.30       91.98      1.23 o 
   1   3   6       11.02       14.37      0.76 o 
   2   3   6        5.59        6.54      0.53 o 
   3   3   6       32.40       28.00      1.02 o 
   4   3   6        0.72       -0.04      0.31 o 
   5   3   6        0.06        0.64      0.45 o 
  -5   4   6        7.54        7.89      1.21 o 
  -4   4   6      353.77      352.47      6.32 o 
  -3   4   6        0.28        0.36      0.33 o 
  -2   4   6      206.24      205.94      4.48 o 
  -1   4   6      256.18      215.74      2.31 o 
   0   4   6      526.05      569.70      4.23 o 
   1   4   6      388.95      378.04      3.58 o 
   2   4   6      359.02      339.70      3.84 o 
   3   4   6        4.64        4.98      0.65 o 
   4   4   6       21.10       20.66      1.43 o 
  -5   5   6       33.55       34.02      2.02 o 
  -4   5   6        7.64        6.35      1.14 o 
  -3   5   6      501.90      519.69      7.32 o 
  -2   5   6        3.01        3.00      0.39 o 
  -1   5   6        4.69        6.93      0.46 o 
   0   5   6      245.82      246.02      2.42 o 
   1   5   6       14.24       11.01      0.60 o 
   2   5   6        4.94        3.36      0.69 o 
   3   5   6      234.89      239.01      3.50 o 
   4   5   6        1.40        0.52      0.62 o 
  -5   6   6       25.62       30.20      2.07 o 
  -4   6   6       80.42       77.91      2.80 o 
  -3   6   6       28.34       27.37      1.62 o 
  -2   6   6      278.52      281.44      3.05 o 
  -1   6   6      109.29      112.83      1.73 o 
   0   6   6        8.78       12.90      0.59 o 
   1   6   6      350.37      356.41      3.43 o 
   2   6   6       71.10       67.62      1.56 o 
   3   6   6       58.37       58.57      1.66 o 
   4   6   6       18.59       16.10      1.56 o 
  -4   7   6        5.55        4.02      1.01 o 
  -3   7   6       51.49       46.84      1.68 o 
  -2   7   6      182.60      174.62      3.88 o 
  -1   7   6      636.07      672.46      9.79 o 
   0   7   6       99.48       95.17      1.53 o 
   1   7   6       58.49       50.39      1.19 o 
   2   7   6       15.97       14.81      1.03 o 
   3   7   6        0.55       -0.03      0.51 o 
   4   7   6        1.44        1.24      0.52 o 
  -4   8   6        0.02        0.57      0.62 o 
  -3   8   6      107.06      105.50      2.62 o 
  -2   8   6       17.82       19.52      1.12 o 
  -1   8   6       79.42       78.61      1.55 o 
   0   8   6      541.72      557.01      5.97 o 
   1   8   6        5.96        6.86      0.57 o 
   2   8   6       21.55       21.76      1.19 o 
   3   8   6       74.78       78.75      2.55 o 
   4   8   6        2.17        3.91      0.75 o 
  -4   9   6        3.81        1.98      0.64 o 
  -3   9   6        1.10        0.98      0.48 o 
  -2   9   6       28.04       22.81      1.26 o 
  -1   9   6        0.26        0.24      0.38 o 
   0   9   6       77.24       78.02      1.50 o 
   1   9   6        5.15        4.16      0.51 o 
   2   9   6       51.39       49.70      2.89 o 
   3   9   6        0.03        0.14      0.46 o 
  -4  10   6        1.49        1.86      0.67 o 
  -3  10   6       35.94       31.97      1.67 o 
  -2  10   6       76.27       74.69      2.22 o 
  -1  10   6        0.19        0.90      0.48 o 
   0  10   6        3.24        3.02      0.45 o 
   1  10   6        0.84        0.28      0.42 o 
   2  10   6       24.64       23.47      1.76 o 
   3  10   6       23.93       24.53      1.69 o 
  -3  11   6        0.01       -0.40      0.41 o 
  -2  11   6        2.05        2.69      0.63 o 
  -1  11   6       28.63       28.01      1.45 o 
   0  11   6       19.91       19.05      1.18 o 
   1  11   6        1.20        1.51      0.51 o 
   2  11   6        6.65        8.07      0.91 o 
   3  11   6        1.11        0.39      0.44 o 
  -3  12   6        2.63        2.54      0.96 o 
  -2  12   6       41.50       40.99      2.59 o 
  -1  12   6        0.11        0.50      0.46 o 
   0  12   6        5.90        5.07      1.01 o 
   1  12   6        9.05       10.87      1.13 o 
   2  12   6       24.22       24.24      1.42 o 
  -2  13   6       20.43       22.69      1.68 o 
  -1  13   6       20.94       18.75      3.17 o 
   0  13   6       30.36       34.22      2.11 o 
   1  13   6       10.92       15.29      1.68 o 
  -1  14   6        0.03        1.35      0.93 o 
   0  14   6       10.43       11.48      1.49 o 
  -5   0   7        2.85        2.32      1.06 o 
  -3   0   7       55.77       49.52      1.59 o 
  -1   0   7     3016.93     3191.07     40.97 o 
   1   0   7      304.41      256.42      4.24 o 
   3   0   7       21.40       17.05      1.43 o 
  -5   1   7        6.92        6.80      1.10 o 
  -4   1   7      102.85       95.34      2.21 o 
  -3   1   7       35.33       35.54      1.14 o 
  -2   1   7     1497.13     1602.08     23.92 o 
  -1   1   7        0.20        0.65      0.41 o 
   0   1   7      382.88      377.44      3.88 o 
   1   1   7      967.11      955.11      8.75 o 
   2   1   7       52.37       45.06      1.32 o 
   3   1   7       35.12       35.93      1.31 o 
   4   1   7       53.95       49.40      1.69 o 
  -5   2   7        3.24        4.10      1.22 o 
  -4   2   7      193.51      189.77      4.19 o 
  -3   2   7        0.00        0.07      0.26 o 
  -2   2   7       92.26       93.81      1.65 o 
  -1   2   7      135.12      160.34      1.66 o 
   0   2   7       40.60       42.24      1.08 o 
   1   2   7        1.79        6.18      0.54 o 
   2   2   7       40.09       38.23      1.07 o 
   3   2   7        9.16        7.72      0.67 o 
   4   2   7       35.51       32.47      1.25 o 
  -5   3   7       42.05       42.63      3.17 o 
  -4   3   7       20.41       17.99      1.08 o 
  -3   3   7       75.52       63.62      1.58 o 
  -2   3   7       13.28       11.35      0.66 o 
  -1   3   7     1039.62     1125.31      8.15 o 
   0   3   7       64.69       59.90      1.03 o 
   1   3   7       24.53       25.76      0.90 o 
   2   3   7      134.68      127.32      2.69 o 
   3   3   7       83.49       75.76      1.69 o 
   4   3   7        6.63        8.03      0.76 o 
  -5   4   7        0.07        0.27      0.76 o 
  -4   4   7      135.46      138.47      3.49 o 
  -3   4   7       73.77       73.85      1.75 o 
  -2   4   7        2.92        8.28      0.58 o 
  -1   4   7       13.25       17.50      0.62 o 
   0   4   7      692.25      712.50      5.12 o 
   1   4   7      178.73      200.68      2.35 o 
   2   4   7        1.03        1.58      0.39 o 
   3   4   7        1.75        1.34      0.38 o 
   4   4   7        9.10       10.44      0.83 o 
  -5   5   7        6.22        5.32      1.47 o 
  -4   5   7       32.63       29.74      1.74 o 
  -3   5   7       26.18       24.09      1.49 o 
  -2   5   7       39.08       38.12      1.01 o 
  -1   5   7      229.18      265.47      2.83 o 
   0   5   7      100.64      105.67      1.87 o 
   1   5   7       35.09       36.60      1.00 o 
   2   5   7       11.60        9.70      0.73 o 
   3   5   7       15.76       17.02      1.03 o 
   4   5   7        0.26        0.67      0.47 o 
  -5   6   7        0.02       -0.96      0.64 o 
  -4   6   7        9.33       10.53      1.28 o 
  -3   6   7        9.12        7.68      1.06 o 
  -2   6   7      143.08      126.83      1.94 o 
  -1   6   7       34.32       31.98      0.94 o 
   0   6   7      173.25      184.00      2.19 o 
   1   6   7       93.83       91.63      1.61 o 
   2   6   7        2.81        1.98      0.41 o 
   3   6   7        0.02       -0.22      0.42 o 
   4   6   7        2.93        2.19      0.72 o 
  -4   7   7       13.40       13.51      1.52 o 
  -3   7   7        5.30        7.17      0.84 o 
  -2   7   7        0.32        0.47      0.37 o 
  -1   7   7       37.33       46.19      1.17 o 
   0   7   7        8.04        7.53      0.55 o 
   1   7   7       19.99       19.78      0.82 o 
   2   7   7       30.15       28.88      1.01 o 
   3   7   7        0.87        0.37      0.69 o 
   4   7   7        1.40        2.28      0.57 o 
  -4   8   7       15.38       13.75      1.45 o 
  -3   8   7        3.73        4.79      0.76 o 
  -2   8   7       57.37       46.37      1.58 o 
  -1   8   7        1.11        0.99      0.33 o 
   0   8   7        4.57        4.72      0.49 o 
   1   8   7        0.02       -0.19      0.27 o 
   2   8   7      105.83      104.84      2.38 o 
   3   8   7        2.59        2.17      0.65 o 
   4   8   7        0.04       -0.61      0.41 o 
  -4   9   7        8.98        8.98      1.26 o 
  -3   9   7       49.61       51.06      2.17 o 
  -2   9   7      173.28      157.85      3.12 o 
  -1   9   7      100.82       92.26      2.25 o 
   0   9   7       23.41       23.81      0.89 o 
   1   9   7      143.13      143.79      2.26 o 
   2   9   7       23.45       24.83      1.33 o 
   3   9   7       46.75       42.14      1.93 o 
  -3  10   7        0.56        1.72      0.57 o 
  -2  10   7       20.17       19.24      1.28 o 
  -1  10   7       61.75       57.09      2.76 o 
   0  10   7       36.82       36.49      1.12 o 
   1  10   7       21.91       21.05      1.15 o 
   2  10   7      157.67      160.54      3.21 o 
   3  10   7       14.51       14.12      1.35 o 
  -3  11   7        0.34        0.53      0.77 o 
  -2  11   7        2.55        2.85      0.63 o 
  -1  11   7        0.38       -0.44      0.37 o 
   0  11   7        2.62        2.31      0.61 o 
   1  11   7      124.82      128.52      2.65 o 
   2  11   7        0.03       -0.65      0.51 o 
  -2  12   7        3.73        4.10      0.77 o 
  -1  12   7       28.68       27.46      1.42 o 
   0  12   7        5.83        6.17      1.08 o 
   1  12   7        9.76        9.13      1.68 o 
   2  12   7       22.88       26.94      1.52 o 
  -2  13   7       11.18       12.50      1.21 o 
  -1  13   7        0.92        2.02      0.80 o 
   0  13   7        1.64        0.85      0.94 o 
   1  13   7        0.12        0.36      0.65 o 
  -4   0   8      593.25      604.25     12.03 o 
  -2   0   8       54.71       38.56      2.26 o 
   0   0   8      177.33      166.17      4.65 o 
   2   0   8       29.07       23.20      2.05 o 
   4   0   8       30.84       25.71      2.05 o 
  -5   1   8       50.81       47.34      2.23 o 
  -4   1   8        4.05        4.82      0.92 o 
  -3   1   8      125.47      113.19      2.08 o 
  -2   1   8      164.57      167.85      2.27 o 
  -1   1   8      151.07      144.88      2.98 o 
   0   1   8      112.47      107.76      1.77 o 
   1   1   8       48.48       42.42      1.53 o 
   2   1   8       53.06       59.17      2.26 o 
   3   1   8      286.88      276.12      3.90 o 
   4   1   8        2.11        1.37      0.72 o 
  -5   2   8        0.23        0.65      0.80 o 
  -4   2   8       33.00       30.24      1.72 o 
  -3   2   8      100.65      103.29      2.01 o 
  -2   2   8        2.74        4.35      0.42 o 
  -1   2   8       13.93       14.49      0.56 o 
   0   2   8      186.96      196.13      2.61 o 
   1   2   8        8.50       12.17      1.15 o 
   2   2   8       14.70       13.62      0.77 o 
   3   2   8       47.79       43.51      1.35 o 
   4   2   8       15.79       16.66      1.05 o 
  -5   3   8        1.81        2.12      0.99 o 
  -4   3   8        0.45       -0.04      0.80 o 
  -3   3   8      328.16      312.50      3.96 o 
  -2   3   8        6.82        8.70      0.61 o 
  -1   3   8      171.75      191.64      2.58 o 
   0   3   8       37.73       32.48      0.86 o 
   1   3   8      171.05      169.89      2.44 o 
   2   3   8       12.03        8.91      0.73 o 
   3   3   8       39.17       36.18      1.22 o 
   4   3   8        0.00        0.05      0.46 o 
  -5   4   8        0.39       -0.57      0.65 o 
  -4   4   8       85.54       79.07      4.26 o 
  -3   4   8        0.51        0.03      0.39 o 
  -2   4   8      327.90      322.24      3.25 o 
  -1   4   8      200.08      206.83      2.86 o 
   0   4   8       16.91       14.13      0.59 o 
   1   4   8       86.78       77.67      1.61 o 
   2   4   8        8.35        8.89      0.73 o 
   3   4   8        0.16        0.20      0.51 o 
   4   4   8        5.38        5.00      0.62 o 
  -5   5   8        0.13        1.22      0.76 o 
  -4   5   8        9.11       10.22      1.93 o 
  -3   5   8      467.17      448.85      6.61 o 
  -2   5   8      139.34      147.67      2.58 o 
  -1   5   8        0.25        1.47      0.35 o 
   0   5   8      216.31      212.07      2.37 o 
   1   5   8       42.55       42.66      1.24 o 
   2   5   8        6.06        4.17      0.56 o 
   3   5   8        0.04        0.21      0.32 o 
   4   5   8        1.60        1.78      0.50 o 
  -4   6   8       12.97       10.79      2.05 o 
  -3   6   8      220.88      213.69      4.37 o 
  -2   6   8       61.91       57.67      1.31 o 
  -1   6   8       11.71       12.97      0.67 o 
   0   6   8       53.38       58.13      1.29 o 
   1   6   8       34.06       36.51      1.07 o 
   2   6   8        0.79        0.82      0.37 o 
   3   6   8        0.19        0.17      0.36 o 
   4   6   8        0.01        0.16      0.61 o 
  -4   7   8       13.53       13.69      2.25 o 
  -3   7   8        1.22        0.95      0.48 o 
  -2   7   8      123.32      126.95      2.64 o 
  -1   7   8        9.92        7.98      0.61 o 
   0   7   8       96.59       95.94      1.68 o 
   1   7   8      134.89      136.50      2.12 o 
   2   7   8       11.45        9.10      0.79 o 
   3   7   8        1.72        1.96      0.58 o 
   4   7   8        0.02        0.33      0.41 o 
  -4   8   8       13.42       14.10      2.26 o 
  -3   8   8        0.03       -0.08      0.42 o 
  -2   8   8        4.68        5.15      0.69 o 
  -1   8   8       66.27       59.09      1.44 o 
   0   8   8       14.66       15.79      0.78 o 
   1   8   8        8.60       11.55      1.01 o 
   2   8   8        4.63        3.67      0.53 o 
   3   8   8        2.46        1.95      0.63 o 
  -4   9   8        6.10       10.77      1.91 o 
  -3   9   8        9.36       10.37      1.05 o 
  -2   9   8       46.16       43.43      1.64 o 
  -1   9   8        2.59        2.60      0.58 o 
   0   9   8        6.11        5.35      0.55 o 
   1   9   8        9.77       10.72      0.77 o 
   2   9   8        6.82        6.32      0.81 o 
   3   9   8       11.64       13.48      1.31 o 
  -3  10   8        1.33        1.33      1.11 o 
  -2  10   8       27.27       26.03      1.37 o 
  -1  10   8       10.21        8.60      0.91 o 
   0  10   8       31.46       30.91      1.06 o 
   1  10   8        0.52        0.27      0.45 o 
   2  10   8        5.02        7.20      0.83 o 
   3  10   8        1.02        0.68      0.60 o 
  -3  11   8        6.86        7.38      1.19 o 
  -2  11   8        0.54        1.40      0.52 o 
  -1  11   8        4.12        5.18      0.78 o 
   0  11   8        5.63        5.55      0.92 o 
   1  11   8        0.83        1.88      0.56 o 
   2  11   8        0.77        0.21      0.43 o 
  -2  12   8        2.22        1.74      0.58 o 
  -1  12   8        0.66        0.78      0.68 o 
   0  12   8        0.05        0.24      0.94 o 
   1  12   8       46.65       45.75      2.45 o 
  -1  13   8       11.69       13.42      1.52 o 
   0  13   8        6.57        6.51      1.10 o 
  -5   0   9        0.44        0.23      0.83 o 
  -3   0   9        3.62        3.64      1.11 o 
  -1   0   9        0.99        1.04      0.69 o 
   1   0   9       51.03       51.95      2.71 o 
   3   0   9       73.43       71.75      2.81 o 
  -5   1   9        2.62        0.57      0.92 o 
  -4   1   9        5.95        5.94      1.36 o 
  -3   1   9       63.85       68.82      2.38 o 
  -2   1   9        8.37        6.26      0.84 o 
  -1   1   9      104.54      120.51      2.86 o 
   0   1   9        1.02        0.35      0.25 o 
   1   1   9       70.50       87.09      1.73 o 
   2   1   9       94.74       87.92      2.61 o 
   3   1   9       30.69       29.35      1.35 o 
   4   1   9        0.62        0.18      0.35 o 
  -5   2   9        1.26        2.02      0.97 o 
  -4   2   9        9.61        7.89      1.11 o 
  -3   2   9        1.36        0.70      0.53 o 
  -2   2   9      218.54      221.71      4.17 o 
  -1   2   9       85.43       90.57      2.46 o 
   0   2   9        0.67        1.19      0.33 o 
   1   2   9       12.33       11.12      0.72 o 
   2   2   9      120.50      114.73      2.59 o 
   3   2   9       30.03       30.81      1.46 o 
   4   2   9        4.02        5.13      0.65 o 
  -5   3   9        2.15       -0.16      0.69 o 
  -4   3   9       25.77       22.32      2.55 o 
  -3   3   9       12.37       10.20      1.11 o 
  -2   3   9        1.30        0.39      0.32 o 
  -1   3   9        7.56        9.75      0.42 o 
   0   3   9        3.02        1.96      0.41 o 
   1   3   9        1.60        0.57      0.34 o 
   2   3   9       81.61       78.97      1.95 o 
   3   3   9        5.72        5.86      0.65 o 
   4   3   9       21.50       22.08      1.18 o 
  -5   4   9        1.53        0.96      0.90 o 
  -4   4   9        1.00        1.57      1.11 o 
  -3   4   9      237.16      227.88      5.01 o 
  -2   4   9        0.06        0.27      0.25 o 
  -1   4   9        1.38        1.06      0.26 o 
   0   4   9        6.31        7.46      0.61 o 
   1   4   9       33.61       32.68      1.11 o 
   2   4   9       12.88       11.03      0.85 o 
   3   4   9       11.78       13.47      1.00 o 
   4   4   9        2.90        3.65      0.61 o 
  -4   5   9       12.35       12.12      2.19 o 
  -3   5   9        0.26        0.05      0.94 o 
  -2   5   9       34.41       43.50      1.78 o 
  -1   5   9       18.74       16.84      1.15 o 
   0   5   9        0.85        0.97      0.31 o 
   1   5   9        2.90        2.62      0.49 o 
   2   5   9       53.65       47.09      1.47 o 
   3   5   9        8.79        7.80      0.77 o 
   4   5   9       20.64       22.53      1.68 o 
  -4   6   9        3.50        1.26      1.03 o 
  -3   6   9       19.51       18.04      2.39 o 
  -2   6   9       13.50       14.16      0.75 o 
  -1   6   9        2.06        3.14      0.43 o 
   0   6   9        1.32        2.39      0.39 o 
   1   6   9        8.66        9.13      0.82 o 
   2   6   9       37.08       37.36      1.53 o 
   3   6   9        3.19        2.63      0.53 o 
   4   6   9        0.37       -0.52      0.41 o 
  -4   7   9        7.20        9.43      1.88 o 
  -3   7   9       48.16       50.43      3.45 o 
  -2   7   9        4.43        3.12      0.57 o 
  -1   7   9      161.91      163.13      2.42 o 
   0   7   9      135.11      133.68      2.03 o 
   1   7   9        8.18        8.74      0.89 o 
   2   7   9        9.15        9.80      0.84 o 
   3   7   9        2.55        3.82      0.75 o 
  -4   8   9        5.52        4.69      1.43 o 
  -3   8   9        1.83       -0.12      0.80 o 
  -2   8   9       33.18       30.09      1.29 o 
  -1   8   9        2.97        3.60      0.49 o 
   0   8   9        1.13        0.51      0.32 o 
   1   8   9       59.85       58.31      1.48 o 
   2   8   9        0.13       -0.25      0.34 o 
   3   8   9        9.98       10.96      1.17 o 
  -3   9   9        6.25        8.60      1.82 o 
  -2   9   9        0.00       -0.18      0.41 o 
  -1   9   9      100.81       97.98      3.07 o 
   0   9   9       31.48       28.76      1.03 o 
   1   9   9       13.71       16.78      0.94 o 
   2   9   9        2.46        2.64      0.59 o 
   3   9   9        6.83        7.12      0.96 o 
  -3  10   9        5.02        4.69      1.24 o 
  -2  10   9       16.76       14.07      1.14 o 
  -1  10   9       49.76       49.65      1.78 o 
   0  10   9        0.32        0.15      0.45 o 
   1  10   9        3.11        3.51      0.65 o 
   2  10   9        2.47        1.77      0.57 o 
  -3  11   9        8.05       13.60      2.30 o 
  -2  11   9       25.49       28.39      1.52 o 
  -1  11   9        3.71        2.52      0.61 o 
   0  11   9        4.47        4.07      1.29 o 
   1  11   9        0.56        0.52      0.47 o 
   2  11   9       11.93       11.30      1.04 o 
  -2  12   9        0.36        0.57      0.52 o 
  -1  12   9        0.51        1.68      0.54 o 
   0  12   9        0.05        1.34      0.66 o 
   1  12   9       20.27       17.53      1.78 o 
  -4   0  10        0.74        0.58      1.03 o 
  -2   0  10       56.26       47.62      2.72 o 
   0   0  10      402.74      391.08      8.61 o 
   2   0  10       63.96       58.78      2.42 o 
   4   0  10        0.63        0.95      0.66 o 
  -5   1  10        0.00       -0.51      0.74 o 
  -4   1  10        0.02        0.43      0.68 o 
  -3   1  10       10.68       10.59      1.72 o 
  -2   1  10        0.61        1.62      0.59 o 
  -1   1  10      335.19      344.55      5.50 o 
   0   1  10      144.53      154.88      5.46 o 
   1   1  10        0.96        1.61      0.45 o 
   2   1  10       45.23       43.14      1.50 o 
   3   1  10        0.00        0.15      0.42 o 
   4   1  10        6.38        5.48      0.67 o 
  -5   2  10       11.33        9.11      1.89 o 
  -4   2  10       12.34       13.83      1.39 o 
  -3   2  10       44.60       45.33      1.99 o 
  -2   2  10        0.54        0.42      0.50 o 
  -1   2  10      140.86      145.08      3.33 o 
   0   2  10      323.50      314.66      6.39 o 
   1   2  10       29.02       26.24      1.02 o 
   2   2  10       10.34        8.16      0.78 o 
   3   2  10        1.17        0.12      0.40 o 
   4   2  10        0.60        0.41      0.36 o 
  -5   3  10        1.80        4.26      1.34 o 
  -4   3  10        7.40        6.88      1.61 o 
  -3   3  10        7.06        5.48      0.93 o 
  -2   3  10        0.01        0.28      0.58 o 
  -1   3  10        1.35        2.12      0.27 o 
   0   3  10        0.45        1.07      0.38 o 
   1   3  10      104.88      112.84      2.31 o 
   2   3  10        6.51        4.24      0.60 o 
   3   3  10        0.08        0.08      0.46 o 
   4   3  10        9.86        8.90      0.84 o 
  -4   4  10        9.97        9.76      1.89 o 
  -3   4  10       32.37       30.52      2.41 o 
  -2   4  10       20.06       21.70      1.88 o 
  -1   4  10       17.52       14.70      0.61 o 
   0   4  10        0.45        0.58      0.37 o 
   1   4  10       65.44       57.12      1.51 o 
   2   4  10       30.19       30.28      1.22 o 
   3   4  10        8.93        8.22      0.83 o 
   4   4  10        2.30        0.87      0.62 o 
  -4   5  10        0.05        0.78      0.97 o 
  -3   5  10       17.52       19.88      2.44 o 
  -2   5  10       95.33       85.73      4.68 o 
  -1   5  10        7.15        7.68      0.55 o 
   0   5  10        2.04        1.93      0.41 o 
   1   5  10       19.61       18.75      0.99 o 
   2   5  10        8.91        8.51      0.79 o 
   3   5  10        0.80        0.43      0.44 o 
  -4   6  10        0.03       -0.90      0.60 o 
  -3   6  10       56.97       53.53      3.57 o 
  -2   6  10        1.04        0.25      0.52 o 
  -1   6  10       64.96       61.24      1.39 o 
   0   6  10       46.74       44.74      1.16 o 
   1   6  10       42.86       43.20      1.39 o 
   2   6  10        4.96        5.02      0.68 o 
   3   6  10        2.12        2.27      0.73 o 
  -4   7  10        0.27        1.54      0.97 o 
  -3   7  10       19.85       19.00      2.48 o 
  -2   7  10      109.20      101.75      4.62 o 
  -1   7  10       51.77       48.08      1.52 o 
   0   7  10        0.12        0.00      0.29 o 
   1   7  10       34.73       34.16      1.14 o 
   2   7  10       22.55       25.29      1.20 o 
   3   7  10        2.45        3.97      0.75 o 
  -4   8  10        0.93        1.01      0.83 o 
  -3   8  10        2.15        4.63      1.34 o 
  -2   8  10        6.74        8.01      1.65 o 
  -1   8  10        0.00        0.32      0.33 o 
   0   8  10       50.78       50.04      1.32 o 
   1   8  10        0.49        0.67      0.41 o 
   2   8  10       13.63       16.33      1.08 o 
   3   8  10       14.98       18.43      1.54 o 
  -3   9  10        7.26       10.68      1.89 o 
  -2   9  10        0.03       -0.93      0.62 o 
  -1   9  10       95.75       96.10      2.39 o 
   0   9  10       22.44       24.25      0.99 o 
   1   9  10       27.66       30.43      1.18 o 
   2   9  10        2.49        1.72      0.67 o 
  -3  10  10        0.21        0.42      0.67 o 
  -2  10  10        5.86        4.88      1.45 o 
  -1  10  10       16.03       15.76      1.16 o 
   0  10  10       48.33       52.84      1.91 o 
   1  10  10        0.38        0.15      0.42 o 
   2  10  10        1.02        0.95      0.59 o 
  -2  11  10        1.71        1.91      0.97 o 
  -1  11  10       27.40       28.28      1.43 o 
   0  11  10        9.50       10.56      1.06 o 
   1  11  10        0.69        0.97      0.57 o 
  -1  12  10        2.36        1.61      1.76 o 
   0  12  10        0.15       -0.28      0.53 o 
  -3   0  11      503.07      501.62     10.90 o 
  -1   0  11      108.01       99.89      4.12 o 
   1   0  11       40.26       37.73      2.60 o 
   3   0  11        1.77        1.30      0.90 o 
  -4   1  11        4.54        1.67      0.76 o 
  -3   1  11       45.80       41.04      2.03 o 
  -2   1  11       91.98       82.90      2.68 o 
  -1   1  11       24.34       21.70      1.48 o 
   0   1  11       24.75       23.44      0.96 o 
   1   1  11        0.00       -0.19      0.36 o 
   2   1  11        1.73        0.48      0.39 o 
   3   1  11        1.99        1.92      0.45 o 
   4   1  11       25.72       28.82      1.40 o 
  -4   2  11       45.69       46.17      2.37 o 
  -3   2  11       19.89       13.65      1.36 o 
  -2   2  11        3.55        1.23      0.61 o 
  -1   2  11      173.14      179.24      3.95 o 
   0   2  11      175.76      159.67      2.57 o 
   1   2  11       40.91       40.84      2.19 o 
   2   2  11        1.60        0.79      0.42 o 
   3   2  11        0.88        1.18      0.47 o 
   4   2  11       20.17       22.20      1.26 o 
  -4   3  11        0.63        1.91      1.10 o 
  -3   3  11      103.27       90.77      2.96 o 
  -2   3  11      183.17      185.43      5.17 o 
  -1   3  11      123.32      122.61      3.25 o 
   0   3  11       14.47       14.68      0.86 o 
   1   3  11      109.93      101.44      2.06 o 
   2   3  11        2.89        2.11      0.50 o 
   3   3  11        4.95        4.37      0.66 o 
  -4   4  11        9.46       11.09      2.12 o 
  -3   4  11       39.83       37.43      1.93 o 
  -2   4  11        1.98        0.71      0.67 o 
  -1   4  11      119.52      120.11      3.23 o 
   0   4  11      315.80      312.66      6.45 o 
   1   4  11       68.12       65.64      1.68 o 
   2   4  11        5.31        5.98      0.71 o 
   3   4  11        0.00        0.21      0.39 o 
  -4   5  11        5.39        4.51      1.40 o 
  -3   5  11       10.98       11.25      2.05 o 
  -2   5  11      329.54      323.98      6.55 o 
  -1   5  11       10.93       11.38      1.21 o 
   0   5  11       30.31       30.57      1.07 o 
   1   5  11        3.59        5.00      0.65 o 
   2   5  11        0.25        0.47      0.38 o 
   3   5  11        0.02       -0.02      0.35 o 
  -4   6  11       10.37       19.16      2.65 o 
  -3   6  11        0.26        1.86      1.10 o 
  -2   6  11        4.72        4.48      0.90 o 
  -1   6  11       38.82       38.29      1.88 o 
   0   6  11        0.08       -0.03      0.34 o 
   1   6  11        1.72        1.72      0.50 o 
   2   6  11        0.30       -0.02      0.36 o 
   3   6  11        0.61        1.31      0.45 o 
  -4   7  11       23.58       30.51      3.31 o 
  -3   7  11        3.96        5.29      1.45 o 
  -2   7  11       10.96       17.23      2.30 o 
  -1   7  11        5.50        4.15      0.85 o 
   0   7  11        1.80        2.34      0.50 o 
   1   7  11       16.52       14.28      1.00 o 
   2   7  11       21.47       21.75      1.22 o 
   3   7  11        0.29        1.07      0.48 o 
  -3   8  11       72.89       81.32      4.58 o 
  -2   8  11       15.93       13.62      2.14 o 
  -1   8  11        0.68        0.01      0.51 o 
   0   8  11      100.95       99.35      1.91 o 
   1   8  11       10.73       10.42      0.82 o 
   2   8  11       18.42       20.97      1.23 o 
  -3   9  11        0.96        0.48      0.81 o 
  -2   9  11        4.72        6.17      1.57 o 
  -1   9  11       70.24       64.78      3.79 o 
   0   9  11        1.95        2.32      0.49 o 
   1   9  11       46.79       48.06      1.47 o 
   2   9  11        0.65        0.67      0.56 o 
  -2  10  11        7.69        8.14      1.56 o 
  -1  10  11       17.46       20.38      2.48 o 
   0  10  11       10.67       10.00      1.11 o 
   1  10  11        0.56        1.00      0.52 o 
  -2  11  11        0.01        1.31      0.73 o 
  -1  11  11        7.87       10.22      1.91 o 
   0  11  11        0.19        0.74      0.53 o 
   1  11  11        1.09        0.90      0.50 o 
  -4   0  12       10.16        6.58      1.66 o 
  -2   0  12       76.17       70.14      3.70 o 
   0   0  12      640.33      695.03     13.55 o 
   2   0  12       17.44       21.92      2.49 o 
  -4   1  12        7.78        9.62      2.39 o 
  -3   1  12       35.89       34.65      2.01 o 
  -2   1  12      128.77      132.48      3.59 o 
  -1   1  12      168.41      160.19      3.86 o 
   0   1  12        5.62        4.12      0.91 o 
   1   1  12       91.19       85.77      2.16 o 
   2   1  12       14.64       14.58      1.04 o 
   3   1  12        7.27        6.83      0.73 o 
  -4   2  12        4.41        3.25      0.94 o 
  -3   2  12        3.16        2.06      0.99 o 
  -2   2  12       15.18       14.93      1.49 o 
  -1   2  12       86.15       87.55      2.87 o 
   0   2  12      197.12      194.56      4.42 o 
   1   2  12       20.14       18.25      1.10 o 
   2   2  12        3.93        4.00      0.61 o 
   3   2  12       24.42       21.46      1.33 o 
  -4   3  12       18.09       24.96      2.88 o 
  -3   3  12       13.24        8.65      1.24 o 
  -2   3  12       12.29        9.07      1.84 o 
  -1   3  12       39.89       40.59      2.01 o 
   0   3  12       19.07       17.71      1.51 o 
   1   3  12        1.82        1.58      0.54 o 
   2   3  12        6.05        5.14      0.68 o 
   3   3  12       29.05       29.26      1.42 o 
  -4   4  12       13.02       18.36      2.56 o 
  -3   4  12        0.38        0.11      0.65 o 
  -2   4  12      358.26      353.58      6.26 o 
  -1   4  12        0.55        1.76      0.75 o 
   0   4  12        3.86        2.70      0.84 o 
   1   4  12       10.97       12.26      0.90 o 
   2   4  12        0.07       -0.48      0.32 o 
   3   4  12        0.03       -0.15      0.50 o 
  -4   5  12        1.94        4.53      1.40 o 
  -3   5  12       55.46       54.22      3.71 o 
  -2   5  12        0.42        0.31      0.60 o 
  -1   5  12       96.58       94.69      3.03 o 
   0   5  12       15.29       16.23      1.49 o 
   1   5  12       43.10       37.68      1.36 o 
   2   5  12       18.14       17.94      1.81 o 
   3   5  12        5.60        6.31      0.76 o 
  -4   6  12        0.31        1.57      0.94 o 
  -3   6  12        0.01       -0.83      0.94 o 
  -2   6  12      134.40      135.99      8.38 o 
  -1   6  12        5.81        7.17      2.18 o 
   0   6  12       38.07       33.83      1.91 o 
   1   6  12       33.71       35.20      1.63 o 
   2   6  12       20.64       17.71      1.16 o 
   3   6  12        2.81        3.12      0.78 o 
  -3   7  12        0.50        3.18      1.10 o 
  -2   7  12       29.49       29.17      2.60 o 
  -1   7  12       28.96       28.32      1.81 o 
   0   7  12       38.90       40.91      2.12 o 
   1   7  12       74.82       78.67      2.47 o 
   2   7  12        0.29        0.70      0.42 o 
  -3   8  12        0.47        0.21      0.78 o 
  -2   8  12        0.02        0.88      0.81 o 
  -1   8  12        2.15        2.87      1.17 o 
   0   8  12        1.64        1.42      0.81 o 
   1   8  12       26.19       27.26      1.33 o 
   2   8  12       25.79       24.99      1.88 o 
  -3   9  12        2.95        3.63      1.22 o 
  -2   9  12        0.71        0.25      0.62 o 
  -1   9  12        0.94        1.11      0.81 o 
   0   9  12       32.37       37.82      6.06 o 
   1   9  12        9.45       11.57      0.92 o 
   2   9  12        4.63        5.70      0.90 o 
  -2  10  12        1.29        2.18      1.06 o 
  -1  10  12        0.38        0.90      0.87 o 
   0  10  12       28.80       26.41      2.83 o 
   1  10  12        1.54        1.00      0.51 o 
  -1  11  12        1.37        2.69      0.97 o 
   0  11  12        2.56        2.62      1.29 o 
  -3   0  13       11.24        6.53      1.66 o 
  -1   0  13      102.57       90.46      4.28 o 
   1   0  13        1.98        2.64      1.06 o 
   3   0  13        0.01        1.32      0.60 o 
  -4   1  13        0.15       -0.45      0.54 o 
  -3   1  13        2.64        1.86      0.82 o 
  -2   1  13       34.94       28.75      1.80 o 
  -1   1  13       67.55       67.22      2.62 o 
   0   1  13        0.30       -0.05      0.72 o 
   1   1  13        5.35        5.37      1.06 o 
   2   1  13        0.13       -0.14      0.37 o 
   3   1  13        0.72        0.82      0.89 o 
  -4   2  13        4.80        5.13      1.02 o 
  -3   2  13        0.80       -0.85      0.57 o 
  -2   2  13       68.61       59.26      2.71 o 
  -1   2  13        7.13        8.27      1.23 o 
   0   2  13       33.57       33.92      1.95 o 
   1   2  13       13.87       13.42      1.50 o 
   2   2  13        4.46        2.76      0.54 o 
   3   2  13        3.29        2.17      0.58 o 
  -4   3  13        2.66        1.79      1.04 o 
  -3   3  13        6.63        8.09      1.93 o 
  -2   3  13        3.71        5.25      1.09 o 
  -1   3  13       81.02       80.14      2.91 o 
   0   3  13       28.49       28.34      1.89 o 
   1   3  13       30.48       32.12      1.97 o 
   2   3  13        8.36        7.99      0.83 o 
   3   3  13        0.20        0.48      0.39 o 
  -4   4  13        4.14        5.22      1.49 o 
  -3   4  13        2.71        2.88      0.93 o 
  -2   4  13       45.90       46.69      2.28 o 
  -1   4  13      114.63      113.93      3.44 o 
   0   4  13       44.45       40.50      2.12 o 
   1   4  13        2.86        3.24      1.46 o 
   2   4  13        9.50        8.67      0.97 o 
   3   4  13        4.70        7.11      0.80 o 
  -3   5  13       23.33       25.67      3.01 o 
  -2   5  13       13.54       12.69      1.44 o 
  -1   5  13       79.54       82.89      2.96 o 
   0   5  13       24.62       23.29      1.79 o 
   1   5  13        0.28        0.29      0.59 o 
   2   5  13        2.26        3.13      0.61 o 
  -3   6  13        2.05        0.19      0.92 o 
  -2   6  13       15.53       19.68      1.65 o 
  -1   6  13       26.68       28.26      2.67 o 
   0   6  13        2.04        0.94      0.72 o 
   1   6  13        7.50        8.35      1.05 o 
   2   6  13        0.44        0.11      0.50 o 
  -3   7  13        2.05        4.35      1.24 o 
  -2   7  13       28.75       33.91      2.94 o 
  -1   7  13        7.87        8.83      1.26 o 
   0   7  13        7.61        7.85      1.88 o 
   1   7  13       36.96       37.04      1.76 o 
   2   7  13        0.45       -0.35      0.39 o 
  -3   8  13        3.50        2.18      0.94 o 
  -2   8  13        1.27        2.41      0.92 o 
  -1   8  13       26.79       31.26      2.85 o 
   0   8  13        0.11       -0.69      0.59 o 
   1   8  13        3.09        4.24      0.85 o 
  -2   9  13       20.92       20.29      2.69 o 
  -1   9  13        0.00        0.23      0.90 o 
   0   9  13       11.51       14.36      2.43 o 
   1   9  13       17.79       21.02      1.53 o 
  -1  10  13        1.54        2.76      1.17 o 
   0  10  13        7.68        6.86      1.72 o 
  -4   0  14        0.00       -1.06      0.74 o 
  -2   0  14      106.81      109.64      5.04 o 
   0   0  14       30.97       31.56      2.79 o 
   2   0  14       19.69       17.09      2.48 o 
  -4   1  14        8.07        9.54      1.37 o 
  -3   1  14        2.99        3.28      1.29 o 
  -2   1  14       22.79       23.92      1.86 o 
  -1   1  14       87.43       92.59      3.21 o 
   0   1  14       43.29       46.36      2.36 o 
   1   1  14        0.38       -0.27      0.50 o 
   2   1  14        0.04       -0.15      0.54 o 
  -4   2  14        0.00       -0.51      0.80 o 
  -3   2  14       24.30       25.33      1.97 o 
  -2   2  14        3.97        6.28      1.71 o 
  -1   2  14       18.00       20.71      1.79 o 
   0   2  14       27.19       29.08      2.13 o 
   1   2  14        0.17       -0.22      0.58 o 
   2   2  14        2.38        3.99      0.90 o 
  -3   3  14        3.39        1.64      0.82 o 
  -2   3  14       23.93       20.53      2.45 o 
  -1   3  14       32.00       30.32      2.00 o 
   0   3  14       25.60       26.10      3.49 o 
   1   3  14        4.84        4.63      1.03 o 
   2   3  14        4.96        3.71      1.09 o 
  -3   4  14        0.03       -0.75      1.47 o 
  -2   4  14        3.81        1.88      1.46 o 
  -1   4  14        0.74       -0.64      0.69 o 
   0   4  14       36.71       40.06      2.20 o 
   1   4  14        4.77        3.90      0.92 o 
   2   4  14        0.00        0.47      0.45 o 
  -3   5  14        1.36       -0.02      0.87 o 
  -2   5  14        7.75       10.21      1.37 o 
  -1   5  14      136.97      130.49      3.89 o 
   0   5  14        0.42        0.20      0.76 o 
   1   5  14        1.55        1.40      0.66 o 
   2   5  14        2.90        2.84      0.71 o 
  -3   6  14        0.06       -0.99      0.76 o 
  -2   6  14        6.40        6.92      1.54 o 
  -1   6  14        5.17        5.80      1.16 o 
   0   6  14       28.67       28.88      2.06 o 
   1   6  14        0.01       -0.70      0.60 o 
   2   6  14        4.48        5.35      0.86 o 
  -2   7  14       11.75       12.29      2.16 o 
  -1   7  14        2.21        3.16      0.89 o 
   0   7  14        1.60        2.40      0.87 o 
   1   7  14        0.00       -0.23      0.66 o 
  -2   8  14        6.03        5.38      1.43 o 
  -1   8  14        6.68        9.76      1.89 o 
   0   8  14        0.09        1.88      0.83 o 
   1   8  14       22.27       27.28      1.72 o 
  -1   9  14        0.74        0.27      0.80 o 
   0   9  14        9.55       11.74      1.44 o 
  -3   0  15        2.30        1.33      1.26 o 
  -1   0  15        6.98        8.12      1.95 o 
   1   0  15       19.38       21.42      2.67 o 
  -3   1  15       14.76       17.93      1.80 o 
  -2   1  15       11.45       13.63      2.04 o 
  -1   1  15       13.74       13.99      1.63 o 
   0   1  15        2.96        4.48      1.09 o 
   1   1  15        0.21        0.92      1.28 o 
   2   1  15        6.52        7.19      1.21 o 
  -3   2  15        0.59        2.08      0.80 o 
  -2   2  15       24.16       24.40      3.22 o 
  -1   2  15       44.55       56.55      2.66 o 
   0   2  15        5.24        4.51      1.31 o 
   1   2  15       17.42       17.85      2.33 o 
   2   2  15        2.59        3.96      0.86 o 
  -3   3  15       17.04       14.38      3.43 o 
  -2   3  15        3.41        3.98      1.06 o 
  -1   3  15        6.18        6.11      1.13 o 
   0   3  15        9.79        9.93      1.38 o 
   1   3  15       14.31       17.53      1.83 o 
   2   3  15       16.80       17.70      1.80 o 
  -3   4  15        8.69        8.37      1.91 o 
  -2   4  15        0.05        1.13      0.69 o 
  -1   4  15       53.10       54.79      2.66 o 
   0   4  15        1.88        1.80      0.79 o 
   1   4  15       18.40       20.34      1.89 o 
   2   4  15        0.05        0.36      0.56 o 
  -3   5  15        1.84       -1.04      0.83 o 
  -2   5  15        3.44        3.32      0.88 o 
  -1   5  15       26.92       30.03      2.15 o 
   0   5  15        1.15        1.44      0.74 o 
   1   5  15        0.34        0.69      0.87 o 
  -2   6  15       17.65       20.75      2.85 o 
  -1   6  15       18.41       18.29      1.78 o 
   0   6  15        0.12        0.53      0.71 o 
   1   6  15        0.04       -0.52      0.50 o 
  -2   7  15        7.92       10.72      2.09 o 
  -1   7  15        3.69        3.86      1.20 o 
   0   7  15        0.59        1.47      1.10 o 
   1   7  15        2.65        3.53      0.83 o 
  -1   8  15        0.23        1.01      0.96 o 
   0   8  15        3.40        5.77      1.49 o 
  -2   0  16        0.34       -0.19      0.96 o 
   0   0  16        1.67        2.74      1.24 o 
  -3   1  16        0.51        0.68      0.69 o 
  -2   1  16        2.91        3.36      1.05 o 
  -1   1  16        5.01        4.10      1.32 o 
   0   1  16       21.21       23.03      2.03 o 
   1   1  16       24.29       32.43      2.16 o 
  -3   2  16        4.75        6.93      1.23 o 
  -2   2  16        6.46        8.85      1.36 o 
  -1   2  16       24.31       22.92      2.00 o 
   0   2  16       11.24       14.23      1.65 o 
   1   2  16        3.42        2.80      2.03 o 
  -3   3  16        0.37        0.59      0.65 o 
  -2   3  16        5.87        7.71      1.32 o 
  -1   3  16        3.52        4.18      1.05 o 
   0   3  16        7.41        8.56      1.33 o 
   1   3  16       17.57       16.83      1.81 o 
  -2   4  16        3.61        2.61      1.24 o 
  -1   4  16        1.88        3.16      0.93 o 
   0   4  16       25.96       29.70      2.23 o 
   1   4  16        2.48        3.24      0.87 o 
  -2   5  16        1.91        2.00      0.98 o 
  -1   5  16        0.91        1.59      0.80 o 
   0   5  16        0.03        0.33      0.61 o 
   1   5  16        1.05       -0.17      0.54 o 
  -1   6  16        2.34        3.93      2.03 o 
   0   6  16        2.30        3.30      0.84 o 
  -1   0  17        3.41        5.31      1.59 o 
   1   0  17       33.65       42.91      3.45 o 
  -2   1  17        8.59       13.15      1.65 o 
  -1   1  17       16.20       16.99      1.83 o 
   0   1  17       13.37       15.28      1.71 o 
   1   1  17        0.47        2.53      0.77 o 
  -2   2  17        7.13        7.05      1.26 o 
  -1   2  17        2.90        2.38      1.17 o 
   0   2  17        3.21        4.02      0.94 o 
   1   2  17        0.61        0.90      0.59 o 
  -2   3  17        4.11        4.78      1.66 o 
  -1   3  17       13.53       14.42      2.02 o 
   0   3  17       34.82       42.53      2.46 o 
  -1   4  17        5.67        7.41      1.28 o 
   0   4  17        4.91        8.41      1.30 o 
                                                 
